# Supplementary material for: Dengue Virus Non-Structural Protein 5 as a Versatile, Multi-Functional Effector in Host–Pathogen Interactions
Source: Front Cell Infect Microbiol. 2021 Mar 18;11:574067. doi: 10.3389/fcimb.2021.574067 (PMC8015806; doi:10.3389/fcimb.2021.574067)
Supplement: Supplementary file 2 [file Table_1.xls]

## Sheet: Supplementary table1
Supplementary Table. 1. Comprehensive list of DENV-NS5 human interacting proteins curated from different studies: Gene name, gene IDs, viral serotype used for the study, method used for identification along with the KEGG pathway information has been compiled. The empty cells in KEGG pathway column indicate unknown function/ pathway.
		Color coding is based on the discovery method and is in accordance with the Figure. 1A (Venn Diagram).
	A) Data curated from DenvInt database
Dengue Serotype	Human Protein	Gene stable ID	Gene description	Method	Author	PUBMED ID/link	KEGG pathway
2	TTC1	ENSG00000113312	tetratricopeptide repeat domain 1 [Source:HGNC Symbol;Acc:HGNC:12391]	yeast Two Hybrid ASSAY	Dumrong Mairiang et al.	PMID:23326450,PMC3543448
2	ALDH3A2	ENSG00000072210	aldehyde dehydrogenase 3 family member A2 [Source:HGNC Symbol;Acc:HGNC:403]	yeast Two Hybrid Test	Khadka S et al.	PMID:21911577,PMCID:PMC3237087	Metabolic pathways; Tryptophan metabolism; Glycolysis / Gluconeogenesis; Histidine metabolism; Ascorbate and aldarate metabolism; beta-Alanine metabolism; Pyruvate metabolism; Fatty acid degradation; Valine, leucine and isoleucine degradation; Arginine and proline metabolism; Lysine degradation; Glycerolipid metabolism;
1,2	ANKRD12	ENSG00000101745	ankyrin repeat domain 12 [Source:HGNC Symbol;Acc:HGNC:29135]	yeast Two Hybrid Test	Dumrong Mairiang	PMID:23326450,PMC3543448	Chromosome and associated proteins
1	ANP32B	ENSG00000136938	acidic nuclear phosphoprotein 32 family member B [Source:HGNC Symbol;Acc:HGNC:16677]	yeast Two Hybrid Test	Dumrong Mairiang	PMID:23326450,PMC3543448	Messenger RNA biogenesis; Exosome
1,2	AP3B1	ENSG00000132842	adaptor related protein complex 3 subunit beta 1 [Source:HGNC Symbol;Acc:HGNC:566]	yeast Two Hybrid Test	Dumrong Mairiang	PMID:23326450,PMC3543448	Lysosome
1,2	BIRC2	ENSG00000110330	baculoviral IAP repeat containing 2 [Source:HGNC Symbol;Acc:HGNC:590]	yeast Two Hybrid Test	Dumrong Mairiang	PMID:23326450,PMC3543448	Apoptosis; NF-kappa B signaling pathway
3	CALCOCO2	ENSG00000136436	calcium binding and coiled-coil domain 2 [Source:HGNC Symbol;Acc:HGNC:29912]	yeast Two Hybrid Test	Dumrong Mairiang	PMID:23326450,PMC3543448	Influenza A; Mitophagy - animal
2	CALR	ENSG00000179218	calreticulin [Source:HGNC Symbol;Acc:HGNC:1455]	yeast Two Hybrid Test	Khadka S et al.	PMID:21911577,PMCID:PMC3237087	Protein processing in endoplasmic reticulum
2	CAT	ENSG00000121691	catalase [Source:HGNC Symbol;Acc:HGNC:1516]	yeast Two Hybrid Test	Khadka S et al.	PMID:21911577,PMCID:PMC3237087	Metabolic pathways
2	CCDC88C	ENSG00000015133	coiled-coil domain containing 88C [Source:HGNC Symbol;Acc:HGNC:19967]	yeast Two Hybrid Test	Khadka S et al.	PMID:21911577,PMCID:PMC3237087
1	CD3E	ENSG00000198851	CD3e molecule [Source:HGNC Symbol;Acc:HGNC:1674]	yeast Two Hybrid Test	Dumrong Mairiang	PMID:23326450,PMC3543448	Epstein-Barr virus infection; Th17 cell differentiation; Measles; Human T-cell leukemia virus 1 infection; PD-L1 expression and PD-1 checkpoint pathway in cancer; Th1 and Th2 cell differentiation; Human immunodeficiency virus 1 infection; Chagas disease (American trypanosomiasis); T cell receptor signaling pathway; Primary immunodeficiency; Hematopoietic cell lineage
1,2	CD3G	ENSG00000160654	CD3g molecule [Source:HGNC Symbol;Acc:HGNC:1675]	yeast Two Hybrid Test	Dumrong Mairiang	PMID:23326450,PMC3543448
2	CEP135	ENSG00000174799	centrosomal protein 135 [Source:HGNC Symbol;Acc:HGNC:29086]	yeast Two Hybrid Test	Khadka S et al.	PMID:21911577,PMCID:PMC3237087	Chromosome and associated proteins
2	COBLL1	ENSG00000082438	cordon-bleu WH2 repeat protein like 1 [Source:HGNC Symbol;Acc:HGNC:23571]	yeast Two Hybrid Test	Khadka S et al.	PMID:21911577,PMCID:PMC3237087
1	CORO1A	ENSG00000102879	coronin 1A [Source:HGNC Symbol;Acc:HGNC:2252]	yeast Two Hybrid Test	Dumrong Mairiang	PMID:23326450,PMC3543448	Tuberculosis; Phagosome
2	CUL7	ENSG00000044090	cullin 7 [Source:HGNC Symbol;Acc:HGNC:21024]	yeast Two Hybrid Test	Khadka S et al.	PMID:21911577,PMCID:PMC3237087	Ubiquitin mediated proteolysis
1,2	DENND1C	ENSG00000205744	DENN domain containing 1C [Source:HGNC Symbol;Acc:HGNC:26225]	yeast Two Hybrid Test	Dumrong Mairiang	PMID:23326450,PMC3543448	Membrane trafficking
2	DST	ENSG00000151914	dystonin [Source:HGNC Symbol;Acc:HGNC:1090]	yeast Two Hybrid Test	Khadka S et al.	PMID:21911577,PMCID:PMC3237087
2	FGA	ENSG00000171560	fibrinogen alpha chain [Source:HGNC Symbol;Acc:HGNC:3661]	yeast Two Hybrid Test	Khadka S et al.	PMID:21911577,PMCID:PMC3237087	Complement and coagulation cascades; Platelet activation
1,2	GTPBP4	ENSG00000107937	GTP binding protein 4 [Source:HGNC Symbol;Acc:HGNC:21535]	yeast Two Hybrid Test	Dumrong Mairiang	PMID:23326450,PMC3543448	Ribosome biogenesis in eukaryotes
1,2,3	HBA1	ENSG00000206172	hemoglobin subunit alpha 1 [Source:HGNC Symbol;Acc:HGNC:4823]	yeast Two Hybrid Test	Dumrong Mairiang	PMID:23326450,PMC3543448	African trypanosomiasis; Malaria
2	HOOK1	ENSG00000134709	hook microtubule tethering protein 1 [Source:HGNC Symbol;Acc:HGNC:19884]	yeast Two Hybrid Test	Khadka S et al.	PMID:21911577,PMCID:PMC3237087	Cytoskeleton proteins
1,2	IMPDH2	ENSG00000178035	inosine monophosphate dehydrogenase 2 [Source:HGNC Symbol;Acc:HGNC:6053]	yeast Two Hybrid Test	Dumrong Mairiang	PMID:23326450,PMC3543448	Metabolic pathways; Drug metabolism - other enzymes; Purine metabolism;
1,2,3,4	LRRFIP1	ENSG00000124831	LRR binding FLII interacting protein 1 [Source:HGNC Symbol;Acc:HGNC:6702]	yeast Two Hybrid Test	Dumrong Mairiang	PMID:23326450,PMC3543448
1,2,3	MTF1	ENSG00000188786	metal regulatory transcription factor 1 [Source:HGNC Symbol;Acc:HGNC:7428]	yeast Two Hybrid Test	Dumrong Mairiang	PMID:23326450,PMC3543448	Transcription factors
1,2	NAP1L1	ENSG00000187109	nucleosome assembly protein 1 like 1 [Source:HGNC Symbol;Acc:HGNC:7637]	yeast Two Hybrid Test	Dumrong Mairiang	PMID:23326450,PMC3543448	Chromosome and associated proteins
1	NFKBIA	ENSG00000100906	NFKB inhibitor alpha [Source:HGNC Symbol;Acc:HGNC:7797]	yeast Two Hybrid Test	Dumrong Mairiang	PMID:23326450,PMC3543448	Hepatitis C; Viral carcinogenesis; Pathways in cancer; Influenza A; Epstein-Barr virus infection; Hepatitis B; Th17 cell differentiation; Measles; Kaposi sarcoma-associated herpesvirus infection; Prostate cancer; Herpes simplex virus 1 infection; Human T-cell leukemia virus 1 infection; Human cytomegalovirus infection; Toxoplasmosis; PD-L1 expression and PD-1 checkpoint pathway in cancer; Th1 and…
1,2,3	NRBP1	ENSG00000115216	nuclear receptor binding protein 1 [Source:HGNC Symbol;Acc:HGNC:7993]	yeast Two Hybrid Test	Dumrong Mairiang	PMID:23326450,PMC3543448	nuclear receptor-binding protein
2	NUMA1	ENSG00000137497	nuclear mitotic apparatus protein 1 [Source:HGNC Symbol;Acc:HGNC:8059]	yeast Two Hybrid Test	Khadka S et al.	PMID:21911577,PMCID:PMC3237087	Chromosome and associated proteins
1,2,3	OS9	ENSG00000135506	OS9 endoplasmic reticulum lectin [Source:HGNC Symbol;Acc:HGNC:16994]	yeast Two Hybrid Test	Dumrong Mairiang	PMID:23326450,PMC3543448	Protein processing in endoplasmic reticulum
2	PCNT	ENSG00000160299	pericentrin [Source:HGNC Symbol;Acc:HGNC:16068]	yeast Two Hybrid Test	Khadka S et al.	PMID:21911577,PMCID:PMC3237087	Chromosome and associated proteins
2	PIAS1	ENSG00000033800	protein inhibitor of activated STAT 1 [Source:HGNC Symbol;Acc:HGNC:2752]	yeast Two Hybrid Test	Khadka S et al.	PMID:21911577,PMCID:PMC3237087	Hepatitis C; Jak-STAT signaling pathway; Ubiquitin mediated proteolysis
2	RNASET2	ENSG00000026297	ribonuclease T2 [Source:HGNC Symbol;Acc:HGNC:21686]	yeast Two Hybrid Test	Khadka S et al.	PMID:21911577,PMCID:PMC3237087	Transfer RNA biogenesis
1,2,3,4	RPL5	ENSG00000122406	ribosomal protein L5 [Source:HGNC Symbol;Acc:HGNC:10360]	yeast Two Hybrid Test	Dumrong Mairiang	PMID:23326450,PMC3543448	Ribosome;
1,2	RPL6	ENSG00000089009	ribosomal protein L6 [Source:HGNC Symbol;Acc:HGNC:10362]	yeast Two Hybrid Test	Dumrong Mairiang	PMID:23326450,PMC3543448	Ribosome
1,2	RPS27	ENSG00000177954	ribosomal protein S27 [Source:HGNC Symbol;Acc:HGNC:10416]	yeast Two Hybrid Test	Dumrong Mairiang	PMID:23326450,PMC3543448	Ribosome;
1	RPS7	ENSG00000171863	ribosomal protein S7 [Source:HGNC Symbol;Acc:HGNC:10440]	yeast Two Hybrid Test	Dumrong Mairiang	PMID:23326450,PMC3543448	Ribosome;
1,2,3,4	RRP12	ENSG00000052749	ribosomal RNA processing 12 homolog [Source:HGNC Symbol;Acc:HGNC:29100]	yeast Two Hybrid Test	Dumrong Mairiang	PMID:23326450,PMC3543448	Ribosome biogenesis
1,2	S100A9	ENSG00000163220	S100 calcium binding protein A9 [Source:HGNC Symbol;Acc:HGNC:10499]	yeast Two Hybrid Test	Dumrong Mairiang	PMID:23326450,PMC3543448	IL-17 signaling pathway
2	SDCCAG8	ENSG00000054282	serologically defined colon cancer antigen 8 [Source:HGNC Symbol;Acc:HGNC:10671]	yeast Two Hybrid Test	Khadka S et al.	PMID:21911577,PMCID:PMC3237087	Chromosome and associated proteins
2	SPTAN1	ENSG00000197694	spectrin alpha, non-erythrocytic 1 [Source:HGNC Symbol;Acc:HGNC:11273]	yeast Two Hybrid Test	Khadka S et al.	PMID:21911577,PMCID:PMC3237087	Apoptosis;
2	SPTBN2	ENSG00000173898	spectrin beta, non-erythrocytic 2 [Source:HGNC Symbol;Acc:HGNC:11276]	yeast Two Hybrid Test	Khadka S et al.	PMID:21911577,PMCID:PMC3237087	Pathways of neurodegeneration - multiple diseases
2	SYNE1	ENSG00000131018	spectrin repeat containing nuclear envelope protein 1 [Source:HGNC Symbol;Acc:HGNC:17089]	yeast Two Hybrid Test	Khadka S et al.	PMID:21911577,PMCID:PMC3237087	Chromosome and associated proteins
2	TP53BP2	ENSG00000143514	tumor protein p53 binding protein 2 [Source:HGNC Symbol;Acc:HGNC:12000]	yeast Two Hybrid Test	Khadka S et al.	PMID:21911577,PMCID:PMC3237087	Hippo signaling pathway
2	TRIM62	ENSG00000116525	tripartite motif containing 62 [Source:HGNC Symbol;Acc:HGNC:25574]	yeast Two Hybrid Test	Khadka S et al.	PMID:21911577,PMCID:PMC3237087	Ubiquitin system; Transferases
2	UBR4	ENSG00000127481	ubiquitin protein ligase E3 component n-recognin 4 [Source:HGNC Symbol;Acc:HGNC:30313]	Yeast Two hybrid Test	Juliet Morrison et al.	PMC3995738	Viral carcinogenesis; Human papillomavirus infection
2	VPS37A	ENSG00000155975	VPS37A subunit of ESCRT-I [Source:HGNC Symbol;Acc:HGNC:24928]	yeast Two Hybrid Test	Khadka S et al.	PMID:21911577,PMCID:PMC3237087	Endocytosis;
1,2	ZNF394	ENSG00000160908	zinc finger protein 394 [Source:HGNC Symbol;Acc:HGNC:18832]	yeast Two Hybrid Test	Dumrong Mairiang	PMID:23326450,PMC3543448	Transcription factors
1,2,3	ZNF410	ENSG00000119725	zinc finger protein 410 [Source:HGNC Symbol;Acc:HGNC:20144]	yeast Two Hybrid Test	Dumrong Mairiang	PMID:23326450,PMC3543448
2	SFRS11/SRSF11	ENSG00000116754	Serine And Arginine Rich Splicing Factor 11 [Source: Gene cards]	yeast Two Hybrid Test	Khadka S et al.	PMID:21911577,PMCID:PMC3237087	Spliceosome
2	AKAP9	ENSG00000127914	A-kinase anchoring protein 9 [Source:HGNC Symbol;Acc:HGNC:379]	yeast Two Hybrid Test	Dumrong Mairiang et al.	PMID:23326450,PMC3543448	Protein phosphatases and associated proteins
2	ANKRD50	ENSG00000151458	ankyrin repeat domain 50 [Source:HGNC Symbol;Acc:HGNC:29223]	yeast Two Hybrid Test	Dumrong Mairiang et al.	PMID:23326450,PMC3543448	Membrane trafficking
2	APOB	ENSG00000084674	apolipoprotein B [Source:HGNC Symbol;Acc:HGNC:603]	yeast Two Hybrid Test	Dumrong Mairiang et al.	PMID:23326450,PMC3543448	Cholesterol metabolism; Vitamin digestion and absorption; Fat digestion and absorption
2	ARHGAP25	ENSG00000163219	Rho GTPase activating protein 25 [Source:HGNC Symbol;Acc:HGNC:28951]	yeast Two Hybrid Test	Marc Le Breton et al.	PMCID:PMC3215679	Membrane trafficking
2	ARID2	ENSG00000189079	AT-rich interaction domain 2 [Source:HGNC Symbol;Acc:HGNC:18037]	yeast Two Hybrid Test	Marc Le Breton et al.	PMCID:PMC3215679	Hepatocellular carcinoma
2	ARNTL	ENSG00000133794	aryl hydrocarbon receptor nuclear translocator like [Source:HGNC Symbol;Acc:HGNC:701]	yeast Two Hybrid Test	Marc Le Breton et al.	PMCID:PMC3215679	Circadian rhythm; Dopaminergic synapse
2	ATN1	ENSG00000111676	atrophin 1 [Source:HGNC Symbol;Acc:HGNC:3033]	yeast Two Hybrid Test	Marc Le Breton et al.	PMCID:PMC3215679
2	BICD1	ENSG00000151746	BICD cargo adaptor 1 [Source:HGNC Symbol;Acc:HGNC:1049]	yeast Two Hybrid Test	Marc Le Breton et al.	PMCID:PMC3215679	Messenger RNA biogenesis
2	CAMTA2	ENSG00000108509	calmodulin binding transcription activator 2 [Source:HGNC Symbol;Acc:HGNC:18807]	yeast Two Hybrid Test	Marc Le Breton et al.	PMCID:PMC3215679	Transcription factors
2	CCDC14	ENSG00000175455	coiled-coil domain containing 14 [Source:HGNC Symbol;Acc:HGNC:25766]	yeast Two Hybrid Test	Marc Le Breton et al.	PMCID:PMC3215679	Chromosome and associated proteins
2	CCNL2	ENSG00000221978	cyclin L2 [Source:HGNC Symbol;Acc:HGNC:20570]	yeast Two Hybrid Test	Marc Le Breton et al.	PMCID:PMC3215679	Spliceosome
2	CDH11	ENSG00000140937	cadherin 11 [Source:HGNC Symbol;Acc:HGNC:1750]	yeast Two Hybrid Test	Marc Le Breton et al.	PMCID:PMC3215679	Cell adhesion molecules
2	CEP250	ENSG00000126001	centrosomal protein 250 [Source:HGNC Symbol;Acc:HGNC:1859]	yeast Two Hybrid Test	Marc Le Breton et al.	PMCID:PMC3215679	Chromosome and associated proteins
2	CGNL1	ENSG00000128849	cingulin like 1 [Source:HGNC Symbol;Acc:HGNC:25931]	yeast Two Hybrid Test	Dumrong Mairiang et al.	PMID:23326450,PMC3543448	Tight junction
2	CHD3	ENSG00000170004	chromodomain helicase DNA binding protein 3 [Source:HGNC Symbol;Acc:HGNC:1918]	yeast Two Hybrid Test	Marc Le Breton et al.	PMCID:PMC3215679	Chromosome and associated proteins
2	CLIP1	ENSG00000130779	CAP-Gly domain containing linker protein 1 [Source:HGNC Symbol;Acc:HGNC:10461]	yeast Two Hybrid Test	Marc Le Breton et al.	PMCID:PMC3215679	mTOR signaling pathway
2	COPS2	ENSG00000166200	COP9 signalosome subunit 2 [Source:HGNC Symbol;Acc:HGNC:30747]	yeast Two Hybrid Test	Dumrong Mairiang et al.	PMID:23326450,PMC3543448	Ubiquitin system
2	DCUN1D4	ENSG00000109184	defective in cullin neddylation 1 domain containing 4 [Source:HGNC Symbol;Acc:HGNC:28998]	yeast Two Hybrid Test	Dumrong Mairiang et al.	PMID:23326450,PMC3543448	Ubiquitin system
2	DDX3X	ENSG00000215301	DEAD-box helicase 3 X-linked [Source:HGNC Symbol;Acc:HGNC:2745]	yeast Two Hybrid Test	Dumrong Mairiang et al.	PMID:23326450,PMC3543448	Viral carcinogenesis; Hepatitis B; RIG-I-like receptor signaling pathway
2	DDX5	ENSG00000108654	DEAD-box helicase 5 [Source:HGNC Symbol;Acc:HGNC:2746]	yeast Two Hybrid Test	Dumrong Mairiang et al.	PMID:23326450,PMC3543448	Spliceosome; Proteoglycans in cancer; Transcriptional misregulation in cancer
1,2,3,4	DERL2	ENSG00000072849	derlin 2 [Source:HGNC Symbol;Acc:HGNC:17943]	yeast Two Hybrid Test	Dumrong Mairiang et al.	PMID:23326450,PMC3543448	Protein processing in endoplasmic reticulum
2	DNM2	ENSG00000079805	dynamin 2 [Source:HGNC Symbol;Acc:HGNC:2974]	yeast Two Hybrid Test	Marc Le Breton et al.	PMCID:PMC3215679	Bacterial invasion of epithelial cells; Endocytosis; Endocrine and other factor-regulated calcium reabsorption; Synaptic vesicle cycle; Fc gamma R-mediated phagocytosis; Phospholipase D signaling pathway
1,2,3	DNTTIP2	ENSG00000067334	deoxynucleotidyltransferase terminal interacting protein 2 [Source:HGNC Symbol;Acc:HGNC:24013]	yeast Two Hybrid Test	Marc Le Breton et al.	PMCID:PMC3215679
2	DVL2	ENSG00000004975	dishevelled segment polarity protein 2 [Source:HGNC Symbol;Acc:HGNC:3086]	yeast Two Hybrid Test	Marc Le Breton et al.	PMCID:PMC3215679	Pathways in cancer; Human papillomavirus infection; Hippo signaling pathway; Breast cancer; Hepatocellular carcinoma; Gastric cancer; mTOR signaling pathway; Notch signaling pathway; Melanogenesis; Basal cell carcinoma; Signaling pathways regulating pluripotency of stem cells; Wnt signaling pathway; Cushing syndrome;
2	EBNA1BP2	ENSG00000117395	EBNA1 binding protein 2 [Source:HGNC Symbol;Acc:HGNC:15531]	yeast Two Hybrid Test	Marc Le Breton et al.	PMCID:PMC3215679	Ribosome
2	EID1	ENSG00000255302	EP300 interacting inhibitor of differentiation 1 [Source:HGNC Symbol;Acc:HGNC:1191]	yeast Two Hybrid Test	Dumrong Mairiang et al.	PMID:23326450,PMC3543448
2	EMILIN1	ENSG00000138080	elastin microfibril interfacer 1 [Source:HGNC Symbol;Acc:HGNC:19880]	yeast Two Hybrid Test	Marc Le Breton et al.	PMCID:PMC3215679
2	ENO1	ENSG00000074800	enolase 1 [Source:HGNC Symbol;Acc:HGNC:3350]	yeast Two Hybrid Test	Marc Le Breton et al.	PMCID:PMC3215679	HIF-1 signaling pathway; Metabolic pathways; Biosynthesis of amino acids; Carbon metabolism; Glycolysis / Gluconeogenesis; RNA degradatio
2	ERC1	ENSG00000082805	ELKS/RAB6-interacting/CAST family member 1 [Source:HGNC Symbol;Acc:HGNC:17072]	yeast Two Hybrid Test	Dumrong Mairiang et al.	PMID:23326450,PMC3543448	NF-kappa B signaling pathway
2	FAM184A	ENSG00000111879	family with sequence similarity 184 member A [Source:HGNC Symbol;Acc:HGNC:20991]	yeast Two Hybrid Test	Marc Le Breton et al.	PMCID:PMC3215679
2	FAM92B	ENSG00000153789	family with sequence similarity 92 member B [Source:HGNC Symbol;Acc:HGNC:24781]	yeast Two Hybrid Test	Marc Le Breton et al.	PMCID:PMC3215679	Chromosome and associated proteins
2	GOLGA2	ENSG00000167110	golgin A2 [Source:HGNC Symbol;Acc:HGNC:4425]	yeast Two Hybrid Test	Dumrong Mairiang et al.	PMID:23326450,PMC3543448	Membrane trafficking
1,2	GOLGB1	ENSG00000173230	golgin B1 [Source:HGNC Symbol;Acc:HGNC:4429]	yeast Two Hybrid Test	Dumrong Mairiang et al.	PMID:23326450,PMC3543448	Membrane trafficking,Membrane trafficking,Endoplasmic reticulum (ER) - Golgi transport
2	GOPC	ENSG00000047932	golgi associated PDZ and coiled-coil motif containing [Source:HGNC Symbol;Acc:HGNC:17643]	yeast Two Hybrid Test	Marc Le Breton et al.	PMCID:PMC3215679
2	GRN	ENSG00000030582	granulin precursor [Source:HGNC Symbol;Acc:HGNC:4601]	yeast Two Hybrid Test	Marc Le Breton et al.	PMCID:PMC3215679	Membrane trafficking
2	HECW1	ENSG00000002746	HECT, C2 and WW domain containing E3 ubiquitin protein ligase 1 [Source:HGNC Symbol;Acc:HGNC:22195]	yeast Two Hybrid Test	Marc Le Breton et al.	PMCID:PMC3215679	Ubiquitin system
2	HSP90AB1	ENSG00000096384	heat shock protein 90 alpha family class B member 1 [Source:HGNC Symbol;Acc:HGNC:5258]	yeast Two Hybrid Test	Dumrong Mairiang et al.	PMID:23326450,PMC3543448	Protein processing in endoplasmic reticulum; Necroptosis; Pathways in cancer; Th17 cell differentiation; Prostate cancer; Antigen processing and presentation; PI3K-Akt signaling pathway; NOD-like receptor signaling pathway; Estrogen signaling pathway; Fluid shear stress and atherosclerosis; IL-17 signaling pathway; Progesterone-mediated oocyte maturation;
2	IFNAR2	ENSG00000159110	interferon alpha and beta receptor subunit 2 [Source:HGNC Symbol;Acc:HGNC:5433]	yeast Two Hybrid Test	Marc Le Breton et al.,Liljeqvist, Maria.	PMCID:PMC3215679, Http://www.mimersbrunn.se:8097/article?id=22156	Cytokine-cytokine receptor interaction; PI3K-Akt signaling pathway; Necroptosis; Osteoclast differentiation; Toll-like receptor signaling pathway; NOD-like receptor signaling pathway; JAK-STAT signaling pathway; Natural killer cell mediated cytotoxicity; Hepatitis C; Measles; Influenza A; Human papillomavirus infection; Kaposi sarcoma-associated herpesvirus infection; Epstein-Barr virus infection…
2	ITIH3	ENSG00000162267	inter-alpha-trypsin inhibitor heavy chain 3 [Source:HGNC Symbol;Acc:HGNC:6168]	yeast Two Hybrid Test	Marc Le Breton et al.	PMCID:PMC3215679	Glycosaminoglycan binding proteins
2	JAG1	ENSG00000101384	jagged canonical Notch ligand 1 [Source:HGNC Symbol;Acc:HGNC:6188]	yeast Two Hybrid Test	Marc Le Breton et al.	PMCID:PMC3215679	Pathways in cancer; Human papillomavirus infection; Th1 and Th2 cell differentiation; Breast cancer; Endocrine resistance; Notch signaling pathway; TNF signaling pathway; Apelin signaling pathway
2	KAT5	ENSG00000172977	lysine acetyltransferase 5 [Source:HGNC Symbol;Acc:HGNC:5275]	yeast Two Hybrid Test	Marc Le Breton et al.	PMCID:PMC3215679	Human T-cell leukemia virus 1 infection
2	KPNB1	ENSG00000108424	karyopherin subunit beta 1 [Source:HGNC Symbol;Acc:HGNC:6400]	yeast Two Hybrid Test	Dumrong Mairiang et al.	PMID:23326450,PMC3543448	RNA transport
2	LAMB2	ENSG00000172037	laminin subunit beta 2 [Source:HGNC Symbol;Acc:HGNC:6487]	yeast Two Hybrid Test	Marc Le Breton et al.	PMCID:PMC3215679	Apoptosis;
2	LRRC45	ENSG00000169683	leucine rich repeat containing 45 [Source:HGNC Symbol;Acc:HGNC:28302]	yeast Two Hybrid Test	Marc Le Breton et al.	PMCID:PMC3215679
2	LTBP3	ENSG00000168056	latent transforming growth factor beta binding protein 3 [Source:HGNC Symbol;Acc:HGNC:6716]	yeast Two Hybrid Test	Marc Le Breton et al.	PMCID:PMC3215679
2	MATR3	ENSG00000280987	matrin 3 [Source:NCBI gene;Acc:9782]	yeast Two Hybrid Test	Dumrong Mairiang et al.	PMID:23326450,PMC3543448	Spliceosome associated proteins
2	MDFI	ENSG00000112559	MyoD family inhibitor [Source:HGNC Symbol;Acc:HGNC:6967]	yeast Two Hybrid Test	Marc Le Breton et al.	PMCID:PMC3215679
2	MED4	ENSG00000136146	mediator complex subunit 4 [Source:HGNC Symbol;Acc:HGNC:17903]	yeast Two Hybrid Test	Marc Le Breton et al.	PMCID:PMC3215679	Thyroid hormone signaling pathway
2	MLPH	ENSG00000115648	melanophilin [Source:HGNC Symbol;Acc:HGNC:29643]	yeast Two Hybrid Test	Marc Le Breton et al.	PMCID:PMC3215679	Membrane trafficking
2	MRPL20	ENSG00000242485	mitochondrial ribosomal protein L20 [Source:HGNC Symbol;Acc:HGNC:14478]	yeast Two Hybrid Test	Marc Le Breton et al.	PMCID:PMC3215679	Ribosome;
2	MYH9	ENSG00000100345	myosin heavy chain 9 [Source:HGNC Symbol;Acc:HGNC:7579]	yeast Two Hybrid Test	Marc Le Breton et al.	PMCID:PMC3215679	Tight junction; Regulation of actin cytoskeleto
2	NIPSNAP1	ENSG00000184117	nipsnap homolog 1 [Source:HGNC Symbol;Acc:HGNC:7827]	yeast Two Hybrid Test	Marc Le Breton et al.	PMCID:PMC3215679
2	NKAPL	ENSG00000189134	NFKB activating protein like [Source:HGNC Symbol;Acc:HGNC:21584]	yeast Two Hybrid Test	Marc Le Breton et al.	PMCID:PMC3215679
2	NOC2L	ENSG00000188976	NOC2 like nucleolar associated transcriptional repressor [Source:HGNC Symbol;Acc:HGNC:24517]	yeast Two Hybrid Test	Marc Le Breton et al.	PMCID:PMC3215679	Ribosome biogenesis
2	PDE4DIP	ENSG00000178104	phosphodiesterase 4D interacting protein [Source:HGNC Symbol;Acc:HGNC:15580]	yeast Two Hybrid Test	Marc Le Breton et al.	PMCID:PMC3215679	Chromosome and associated proteins
2	PHC2	ENSG00000134686	polyhomeotic homolog 2 [Source:HGNC Symbol;Acc:HGNC:3183]	yeast Two Hybrid Test	Marc Le Breton et al.	PMCID:PMC3215679	Chromosome and associated proteins
2	PIAS3	ENSG00000131788	protein inhibitor of activated STAT 3 [Source:HGNC Symbol;Acc:HGNC:16861]	yeast Two Hybrid Test	Marc Le Breton et al.	PMCID:PMC3215679	Jak-STAT signaling pathway; Ubiquitin mediated proteolysis
2	PPIA	ENSG00000196262	peptidylprolyl isomerase A [Source:HGNC Symbol;Acc:HGNC:9253]	yeast Two Hybrid Test	Marc Le Breton et al.	PMCID:PMC3215679	Necroptosis;
2	PPP1R3E	ENSG00000235194	protein phosphatase 1 regulatory subunit 3E [Source:HGNC Symbol;Acc:HGNC:14943]	yeast Two Hybrid Test	Marc Le Breton et al.	PMCID:PMC3215679	Insulin signaling pathway; Insulin resistance
2	PPRC1	ENSG00000148840	PPARG related coactivator 1 [Source:HGNC Symbol;Acc:HGNC:30025]	yeast Two Hybrid Test	Marc Le Breton et al.	PMCID:PMC3215679	Mitochondrial biogenesis
2	RASSF7	ENSG00000099849	Ras association domain family member 7 [Source:HGNC Symbol;Acc:HGNC:1166]	yeast Two Hybrid Test	Marc Le Breton et al.	PMCID:PMC3215679
1,2,3,4	RILPL2	ENSG00000150977	Rab interacting lysosomal protein like 2 [Source:HGNC Symbol;Acc:HGNC:28787]	yeast Two Hybrid Test	Dumrong Mairiang et al.	PMID:23326450,PMC3543448
2	RNF125	ENSG00000101695	ring finger protein 125 [Source:HGNC Symbol;Acc:HGNC:21150]	yeast Two Hybrid Test	Marc Le Breton et al.	PMCID:PMC3215679	RIG-I-like receptor signaling pathwa
1,2,3,4	RPL12	ENSG00000197958	ribosomal protein L12 [Source:HGNC Symbol;Acc:HGNC:10302]	yeast Two Hybrid Test	Dumrong Mairiang et al.	PMID:23326450,PMC3543448	Ribosome;
2	SCRIB	ENSG00000274287	scribble planar cell polarity protein [Source:HGNC Symbol;Acc:HGNC:30377]	yeast Two Hybrid Test	Marc Le Breton et al.	PMCID:PMC3215679	Viral carcinogenesis; Human papillomavirus infection; Hippo signaling pathway; Tight junction
2	SIAH2	ENSG00000181788	siah E3 ubiquitin protein ligase 2 [Source:HGNC Symbol;Acc:HGNC:10858]	yeast Two Hybrid Test	Dumrong Mairiang et al.	PMID:23326450,PMC3543448	E3 ubiquitin-protein ligase
2	SMARCB1	ENSG00000099956	SWI/SNF related, matrix associated, actin dependent regulator of chromatin, subfamily b, member 1 [Source:HGNC Symbol;Acc:HGNC:11103]	yeast Two Hybrid Test	Marc Le Breton et al.	PMCID:PMC3215679	Hepatocellular carcinoma; Thermogenesis
2	SNRPA	ENSG00000077312	small nuclear ribonucleoprotein polypeptide A [Source:HGNC Symbol;Acc:HGNC:11151]	yeast Two Hybrid Test	Marc Le Breton et al.	PMCID:PMC3215679	Spliceosome;
4	SSB	ENSG00000138385	small RNA binding exonuclease protection factor La [Source:HGNC Symbol;Acc:HGNC:11316]	yeast Two Hybrid Test	García-Montalvo BM, Medina F, del Angel RM	doi:10.1016/j.virusres.2004.01.024	Systemic lupus erythematosus
1,2	STAT2	ENSG00000170581	signal transducer and activator of transcription 2 [Source:HGNC Symbol;Acc:HGNC:11363]	yeast Two Hybrid Test	Janet M. Doolittle,Shawn M. Gomez;Ashour J et al;Juliet Morrison et al.Perry ST et al.	DOI: 10.1371/journal.pntd.0000954;PMID:1927910,PMCID:PMC2681973;PMC3995738;PMID:21379341,PMC3040673	Hepatitis C; Necroptosis; Pathways in cancer; Influenza A; Epstein-Barr virus infection; Hepatitis B; Jak-STAT signaling pathway; Measles; Human papillomavirus infection; Kaposi sarcoma-associated herpesvirus infection; Herpes simplex virus 1 infection; Osteoclast differentiation; NOD-like receptor signaling pathway; Chemokine signaling pathway; C-type lectin receptor signaling pathway
2	TAF15	ENSG00000270647	TATA-box binding protein associated factor 15 [Source:HGNC Symbol;Acc:HGNC:11547]	yeast Two Hybrid Test	Marc Le Breton et al.	PMCID:PMC3215679	Transcriptional misregulation in cancer; Basal transcription factors
	TJP1	ENSG00000277401	tight junction protein 1 [Source:HGNC Symbol;Acc:HGNC:11827]	yeast Two Hybrid Test	Ellencrona K et al.	PMID:19199833	Salmonella infection; Tight junction; Adherens junction; Vibrio cholerae infection; Epithelial cell signaling in Helicobacter pylori infection; Gap junction;
2	TMEFF2	ENSG00000144339	transmembrane protein with EGF like and two follistatin like domains 2 [Source:HGNC Symbol;Acc:HGNC:11867]	yeast Two Hybrid Test	Marc Le Breton et al.	PMCID:PMC3215679	Peptidases and inhibitors
2	TOM1L1	ENSG00000141198	target of myb1 like 1 membrane trafficking protein [Source:HGNC Symbol;Acc:HGNC:11983]	yeast Two Hybrid Test	Marc Le Breton et al.	PMCID:PMC3215679
2	TRIM21	ENSG00000132109	tripartite motif containing 21 [Source:HGNC Symbol;Acc:HGNC:11312]	yeast Two Hybrid Test	Marc Le Breton et al.	PMCID:PMC3215679	Systemic lupus erythematosus
2	TRIP11	ENSG00000100815	thyroid hormone receptor interactor 11 [Source:HGNC Symbol;Acc:HGNC:12305]	yeast Two Hybrid Test	Dumrong Mairiang et al.	PMID:23326450,PMC3543448	Membrane trafficking
2	TXNDC9	ENSG00000115514	thioredoxin domain containing 9 [Source:HGNC Symbol;Acc:HGNC:24110]	yeast Two Hybrid Test	Marc Le Breton et al.	PMCID:PMC3215679
2	TYK2	ENSG00000105397	tyrosine kinase 2 [Source:HGNC Symbol;Acc:HGNC:12440]	yeast Two Hybrid Test	Marc Le Breton et al.	PMCID:PMC3215679	Hepatitis C; Necroptosis; Influenza A; Epstein-Barr virus infection; Hepatitis B; Jak-STAT signaling pathway; Th17 cell differentiation; Measles; Human papillomavirus infection; Kaposi sarcoma-associated herpesvirus infection; Herpes simplex virus 1 infection; Toxoplasmosis; Th1 and Th2 cell differentiation; Osteoclast differentiation; NOD-like receptor signaling pathway;
2	VIM	ENSG00000026025	vimentin [Source:HGNC Symbol;Acc:HGNC:12692]	yeast Two Hybrid Test	Marc Le Breton et al.	PMCID:PMC3215679	Epstein-Barr virus infection; MicroRNAs in cancer
2	VPS11	ENSG00000160695	VPS11 core subunit of CORVET and HOPS complexes [Source:HGNC Symbol;Acc:HGNC:14583]	yeast Two Hybrid Test	Dumrong Mairiang et al.	PMID:23326450,PMC3543448	Membrane trafficking
1,2,3,4	WWP1	ENSG00000123124	WW domain containing E3 ubiquitin protein ligase 1 [Source:HGNC Symbol;Acc:HGNC:17004]	yeast Two Hybrid Test	Dumrong Mairiang et al.	PMID:23326450,PMC3543448	Ubiquitin mediated proteolysis; Endocytosis
2	XPA	ENSG00000136936	XPA, DNA damage recognition and repair factor [Source:HGNC Symbol;Acc:HGNC:12814]	yeast Two Hybrid Test	Dumrong Mairiang et al.	PMID:23326450,PMC3543448	Platinum drug resistance; Nucleotide excision repair
2	XPO1	ENSG00000082898	exportin 1 [Source:HGNC Symbol;Acc:HGNC:12825]	yeast Two Hybrid Test	Dumrong Mairiang et al.	PMID:23326450,PMC3543448	Influenza A; RNA transport; Human T-cell leukemia virus 1 infection; Ribosome biogenesis in eukaryotes
2	ZBTB17	ENSG00000116809	zinc finger and BTB domain containing 17 [Source:HGNC Symbol;Acc:HGNC:12936]	yeast Two Hybrid Test	Marc Le Breton et al.	PMCID:PMC3215679	Cell cycle; Pathways in cancer; Small cell lung cancer; Transcriptional misregulation in cancer
2	ZCCHC17	ENSG00000121766	zinc finger CCHC-type containing 17 [Source:HGNC Symbol;Acc:HGNC:30246]	yeast Two Hybrid Test	Marc Le Breton et al.	PMCID:PMC3215679
2	ZNF135	ENSG00000176293	zinc finger protein 135 [Source:HGNC Symbol;Acc:HGNC:12919]	yeast Two Hybrid Test	Marc Le Breton et al.	PMCID:PMC3215679	Herpes simplex virus 1 infection
2	HNRPF	ENSG00000169813	Heterogeneous Nuclear Ribonucleoprotein [Source: Gene cards]	yeast Two Hybrid Test	Marc Le Breton et al.	PMCID:PMC3215679	Spliceosome
2	HNRPH3	ENSG00000096746	Heterogeneous Nuclear Ribonucleoprotein H3 [Source: Gene cards]	yeast Two Hybrid Test	Marc Le Breton et al.	PMCID:PMC3215679	Spliceosome
2	RNF12/RLIM	ENSG00000131263	E3 ubiquitin-protein ligase RLIM Source [Source: Gene cards]	yeast Two Hybrid Test	Marc Le Breton et al.	PMCID:PMC3215679	RIG-I-like receptor signaling pathway
2	RNUXA/PHAX	ENSG00000164902	Phosphorylated Adaptor For RNA Export;Source: Genecards]	yeast Two Hybrid Test	Marc Le Breton et al.	PMCID:PMC3215679	RNA transport
2	TMEM57/MACO1	ENSG00000204178	Macoilin 1 [Source: Gene cards]	yeast Two Hybrid Test	Marc Le Breton et al.	PMCID:PMC3215679
1,2,3,4	CYTIP	ENSG00000115165	cytohesin 1 interacting protein [Source:HGNC Symbol;Acc:HGNC:9506]	yeast Two Hybrid Test & CO-AP assay	Dumrong Mairiang et al.	PMID:23326450,PMC3543448
2	EAF1	ENSG00000144597	ELL associated factor 1 [Source:HGNC Symbol;Acc:HGNC:20907]	yeast Two Hybrid Test & CO-AP assay	Dumrong Mairiang et al.	PMID:23326450,PMC3543448	Transcription machinery
2	EAF2	ENSG00000145088	ELL associated factor 2 [Source:HGNC Symbol;Acc:HGNC:23115]	yeast Two Hybrid Test & CO-AP assay	Dumrong Mairiang et al.	PMID:23326450,PMC3543448	Transcription machinery
2	EEF1B2	ENSG00000114942	eukaryotic translation elongation factor 1 beta 2 [Source:HGNC Symbol;Acc:HGNC:3208]	yeast Two Hybrid Test & CO-AP assay	Dumrong Mairiang et al.	PMID:23326450,PMC3543448	Translation factors
1,2,3,4	FMR1	ENSG00000102081	FMRP translational regulator 1 [Source:HGNC Symbol;Acc:HGNC:3775]	yeast Two Hybrid Test & CO-AP assay	Dumrong Mairiang et al.	PMID:23326450,PMC3543448	RNA transport
1,2,3,4	HBB	ENSG00000244734	hemoglobin subunit beta [Source:HGNC Symbol;Acc:HGNC:4827]	yeast Two Hybrid Test & Co-AP assay	Dumrong Mairiang	PMID:23326450,PMC3543448	African trypanosomiasis; Malaria
3	HSPA5	ENSG00000044574	heat shock protein family A (Hsp70) member 5 [Source:HGNC Symbol;Acc:HGNC:5238]	yeast Two Hybrid Test & CO-AP assay	Dumrong Mairiang et al.	PMID:23326450,PMC3543448	Protein processing in endoplasmic reticulum; Antigen processing and presentation; Protein export; Thyroid hormone synthesis; Prion diseases
1,2,3,4	PSMC1	ENSG00000100764	proteasome 26S subunit, ATPase 1 [Source:HGNC Symbol;Acc:HGNC:9547]	yeast Two Hybrid Test & CO-AP assay	Dumrong Mairiang et al.	PMID:23326450,PMC3543448	Viral carcinogenesis; Epstein-Barr virus infection; Human papillomavirus infection; Proteasome
2	TRIM2	ENSG00000109654	tripartite motif containing 2 [Source:HGNC Symbol;Acc:HGNC:15974]	yeast Two Hybrid Test & CO-AP assay	Dumrong Mairiang et al.	PMID:23326450,PMC3543448	Systemic lupus erythematosu
	IFNGR1	ENSG00000027697	interferon gamma receptor 1 [Source:HGNC Symbol;Acc:HGNC:5439]	yeast Two Hybrid Test & Jak-STATpathway	Liljeqvist, Maria.	Http://www.mimersbrunn.se:8097/article?id=22156	Necroptosis; Pathways in cancer; Influenza A; Jak-STAT signaling pathway; Th17 cell differentiation; Kaposi sarcoma-associated herpesvirus infection; Herpes simplex virus 1 infection; Toxoplasmosis; Salmonella infection; PD-L1 expression and PD-1 checkpoint pathway in cancer; Th1 and Th2 cell differentiation; Osteoclast differentiation; HIF-1 signaling pathway; Tuberculosis; Chagas disease (Ameri…
	IFNGR2	ENSG00000262795	interferon gamma receptor 2 [Source:HGNC Symbol;Acc:HGNC:5440]	yeast Two Hybrid Test & Jak-STATpathway	Liljeqvist, Maria.	Http://www.mimersbrunn.se:8097/article?id=22156	Necroptosis; Pathways in cancer; Influenza A; Jak-STAT signaling pathway; Th17 cell differentiation; Herpes simplex virus 1 infection; Toxoplasmosis; Salmonella infection; PD-L1 expression and PD-1 checkpoint pathway in cancer; Th1 and Th2 cell differentiation; Osteoclast differentiation; HIF-1 signaling pathway; Tuberculosis; Chagas disease (American trypanosomiasis); Inflammatory bowel disease …
	B) Data curated from Shah PS, Link N, Jang GM, Sharp PP, Zhu T, Swaney DL, et al.(2018)
Dengue Serotype	Human Protein	Gene stable ID	Gene description	Method	PUBMED ID/link	KEGG pathway
DENV2 16681 NS5	ANP32B	ENSG00000136938	acidic nuclear phosphoprotein 32 family member B [Source:HGNC Symbol;Acc:HGNC:16677]	AP-MS	https://doi.org/10.1016/j.cell.2018.11.028	Messenger RNA biogenesis; Exosome
DENV2 16681 NS5	BCLAF1	ENSG00000029363	BCL2 associated transcription factor 1 [Source:HGNC Symbol;Acc:HGNC:16863]	AP-MS	https://doi.org/10.1016/j.cell.2018.11.028	Spliceosome
DENV2 16681 NS5	CBX5	ENSG00000094916	chromobox 5 [Source:HGNC Symbol;Acc:HGNC:1555]	AP-MS	https://doi.org/10.1016/j.cell.2018.11.028	Chromosome and associated proteins
DENV2 16681 NS5	CDC73	ENSG00000134371	cell division cycle 73 [Source:HGNC Symbol;Acc:HGNC:16783]	AP-MS	https://doi.org/10.1016/j.cell.2018.11.028	Transcription machinery
DENV2 16681 NS5	CTR9	ENSG00000198730	CTR9 homolog, Paf1/RNA polymerase II complex component [Source:HGNC Symbol;Acc:HGNC:16850]	AP-MS	https://doi.org/10.1016/j.cell.2018.11.028	Transcription machinery
DENV2 16681 NS5	ERC1	ENSG00000082805	ELKS/RAB6-interacting/CAST family member 1 [Source:HGNC Symbol;Acc:HGNC:17072]	AP-MS	https://doi.org/10.1016/j.cell.2018.11.028	NF-kappa B signaling pathway
DENV2 16681 NS5	IWS1	ENSG00000163166	interacts with SUPT6H, CTD assembly factor 1 [Source:HGNC Symbol;Acc:HGNC:25467]	AP-MS	https://doi.org/10.1016/j.cell.2018.11.028	Transcription machinery
DENV2 16681 NS5	LEO1	ENSG00000166477	LEO1 homolog, Paf1/RNA polymerase II complex component [Source:HGNC Symbol;Acc:HGNC:30401]	AP-MS	https://doi.org/10.1016/j.cell.2018.11.028	Transcription machinery
DENV2 16681 NS5	MFAP1	ENSG00000140259	microfibril associated protein 1 [Source:HGNC Symbol;Acc:HGNC:7032]	AP-MS	https://doi.org/10.1016/j.cell.2018.11.028	Spliceosome
DENV2 16681 NS5	MRTO4	ENSG00000053372	MRT4 homolog, ribosome maturation factor [Source:HGNC Symbol;Acc:HGNC:18477]	AP-MS	https://doi.org/10.1016/j.cell.2018.11.028	Ribosome biogenesis
DENV2 16681 NS5	PAF1	ENSG00000006712	PAF1 homolog, Paf1/RNA polymerase II complex component [Source:HGNC Symbol;Acc:HGNC:25459]	AP-MS	https://doi.org/10.1016/j.cell.2018.11.028	Signal transduction
DENV2 16681 NS5	PHF8	ENSG00000172943	PHD finger protein 8 [Source:HGNC Symbol;Acc:HGNC:20672]	AP-MS	https://doi.org/10.1016/j.cell.2018.11.028	Chromosome and associated proteins
DENV2 16681 NS5	PRPF38A	ENSG00000134748	pre-mRNA processing factor 38A [Source:HGNC Symbol;Acc:HGNC:25930]	AP-MS	https://doi.org/10.1016/j.cell.2018.11.028	Spliceosome
DENV2 16681 NS5	PSME3IP1	ENSG00000172775	proteasome activator subunit 3 interacting protein 1 [Source:HGNC Symbol;Acc:HGNC:29856]	AP-MS	https://doi.org/10.1016/j.cell.2018.11.028
DENV2 16681 NS5	RBM3	ENSG00000102317	RNA binding motif protein 3 [Source:HGNC Symbol;Acc:HGNC:9900]	AP-MS	https://doi.org/10.1016/j.cell.2018.11.028	Spliceosome
DENV2 16681 NS5	RCC2	ENSG00000179051	regulator of chromosome condensation 2 [Source:HGNC Symbol;Acc:HGNC:30297]	AP-MS	https://doi.org/10.1016/j.cell.2018.11.028
DENV2 16681 NS5	RRP15	ENSG00000067533	ribosomal RNA processing 15 homolog [Source:HGNC Symbol;Acc:HGNC:24255]	AP-MS	https://doi.org/10.1016/j.cell.2018.11.028
DENV2 16681 NS5	SNRNP70	ENSG00000104852	small nuclear ribonucleoprotein U1 subunit 70 [Source:HGNC Symbol;Acc:HGNC:11150]	AP-MS	https://doi.org/10.1016/j.cell.2018.11.028	Spliceosome;
DENV2 16681 NS5	SNRPA	ENSG00000077312	small nuclear ribonucleoprotein polypeptide A [Source:HGNC Symbol;Acc:HGNC:11151]	AP-MS	https://doi.org/10.1016/j.cell.2018.11.028	Spliceosome;
DENV2 16681 NS5	SNRPB2	ENSG00000125870	small nuclear ribonucleoprotein polypeptide B2 [Source:HGNC Symbol;Acc:HGNC:11155]	AP-MS	https://doi.org/10.1016/j.cell.2018.11.028	Spliceosome;
DENV2 16681 NS5	SNRPC	ENSG00000124562	small nuclear ribonucleoprotein polypeptide C [Source:HGNC Symbol;Acc:HGNC:11157]	AP-MS	https://doi.org/10.1016/j.cell.2018.11.028	Spliceosome;
DENV2 16681 NS5	SRSF2	ENSG00000161547	serine and arginine rich splicing factor 2 [Source:HGNC Symbol;Acc:HGNC:10783]	AP-MS	https://doi.org/10.1016/j.cell.2018.11.028	Spliceosome; Herpes simplex virus 1 infection
DENV2 16681 NS5	SUPT16H	ENSG00000092201	SPT16 homolog, facilitates chromatin remodeling subunit [Source:HGNC Symbol;Acc:HGNC:11465]	AP-MS	https://doi.org/10.1016/j.cell.2018.11.028
DENV2 16681 NS5	THRAP3	ENSG00000054118	thyroid hormone receptor associated protein 3 [Source:HGNC Symbol;Acc:HGNC:22964]	AP-MS	https://doi.org/10.1016/j.cell.2018.11.028	Spliceosome
DENV2 16681 NS5	ZC3H4	ENSG00000130749	zinc finger CCCH-type containing 4 [Source:HGNC Symbol;Acc:HGNC:17808]	AP-MS	https://doi.org/10.1016/j.cell.2018.11.028
DENV2 16681 NS5	ZRANB2	ENSG00000132485	zinc finger RANBP2-type containing 2 [Source:HGNC Symbol;Acc:HGNC:13058]	AP-MS	https://doi.org/10.1016/j.cell.2018.11.028
	C) Data curated from De Maio FA, Risso G, Iglesias NG, Shah P, Pozzi B, Gebhard LG, et al.(2016)
Dengue Serotype	Human Protein	Gene stable ID	Gene description	Method	PUBMED ID/link	KEGG pathway
DENV2 16681	ALYREF	ENSG00000183684	Aly/REF export factor [Source:HGNC Symbol;Acc:HGNC:19071]	AP-MS	PMID: 27575636	Spliceosome; RNA transport; Herpes simplex virus 1 infection; mRNA surveillance pathway
DENV2 16681	ANP32B	ENSG00000136938	acidic nuclear phosphoprotein 32 family member B [Source:HGNC Symbol;Acc:HGNC:16677]	AP-MS	PMID: 27575636	Messenger RNA biogenesis; Exosome
DENV2 16681	BCLAF1	ENSG00000029363	BCL2 associated transcription factor 1 [Source:HGNC Symbol;Acc:HGNC:16863]	AP-MS	PMID: 27575636	Spliceosome
DENV2 16681	CCDC6	ENSG00000108091	coiled-coil domain containing 6 [Source:HGNC Symbol;Acc:HGNC:18782]	AP-MS	PMID: 27575636	Pathways in cancer; Thyroid cancer
DENV2 16681	DDX21	ENSG00000165732	DExD-box helicase 21 [Source:HGNC Symbol;Acc:HGNC:2744]	AP-MS	PMID: 27575636	Ribosome biogenesis
DENV2 16681	DDX23	ENSG00000174243	DEAD-box helicase 23 [Source:HGNC Symbol;Acc:HGNC:17347]	AP-MS	PMID: 27575636	Spliceosome;
DENV2 16681	DHX9	ENSG00000135829	DExH-box helicase 9 [Source:HGNC Symbol;Acc:HGNC:2750]	AP-MS	PMID: 27575636	Spliceosome
DENV2 16681	DNAJA1	ENSG00000086061	DnaJ heat shock protein family (Hsp40) member A1 [Source:HGNC Symbol;Acc:HGNC:5229]	AP-MS	PMID: 27575636	Protein processing in endoplasmic reticulum
DENV2 16681	EFTUD2	ENSG00000108883	elongation factor Tu GTP binding domain containing 2 [Source:HGNC Symbol;Acc:HGNC:30858]	AP-MS	PMID: 27575636	Spliceosome;
DENV2 16681	EGLN1	ENSG00000135766	egl-9 family hypoxia inducible factor 1 [Source:HGNC Symbol;Acc:HGNC:1232]	AP-MS	PMID: 27575636	Pathways in cancer; HIF-1 signaling pathway; Renal cell carcinoma
DENV2 16681	EIF3D	ENSG00000100353	eukaryotic translation initiation factor 3 subunit D [Source:HGNC Symbol;Acc:HGNC:3278]	AP-MS	PMID: 27575636	RNA transport
DENV2 16681	ERC1	ENSG00000082805	ELKS/RAB6-interacting/CAST family member 1 [Source:HGNC Symbol;Acc:HGNC:17072]	AP-MS	PMID: 27575636	NF-kappa B signaling pathway
DENV2 16681	GOLGB1	ENSG00000173230	golgin B1 [Source:HGNC Symbol;Acc:HGNC:4429]	AP-MS	PMID: 27575636	Membrane trafficking,Membrane trafficking,Endoplasmic reticulum (ER) - Golgi transport
DENV2 16681	HNRNPA0	ENSG00000177733	heterogeneous nuclear ribonucleoprotein A0 [Source:HGNC Symbol;Acc:HGNC:5030]	AP-MS	PMID: 27575636	Spliceosome
DENV2 16681	HNRNPR	ENSG00000125944	heterogeneous nuclear ribonucleoprotein R [Source:HGNC Symbol;Acc:HGNC:5047]	AP-MS	PMID: 27575636	Spliceosome
DENV2 16681	HTATSF1	ENSG00000102241	HIV-1 Tat specific factor 1 [Source:HGNC Symbol;Acc:HGNC:5276]	AP-MS	PMID: 27575636	Spliceosome
DENV2 16681	ILF3	ENSG00000129351	interleukin enhancer binding factor 3 [Source:HGNC Symbol;Acc:HGNC:6038]	AP-MS	PMID: 27575636	Spliceosome
DENV2 16681	KCMF1	ENSG00000176407	potassium channel modulatory factor 1 [Source:HGNC Symbol;Acc:HGNC:20589]	AP-MS	PMID: 27575636	Ubiquitin system
DENV2 16681	KIF13A	ENSG00000137177	kinesin family member 13A [Source:HGNC Symbol;Acc:HGNC:14566]	AP-MS	PMID: 27575636	Cytoskeleton proteins
DENV2 16681	KPNA1	ENSG00000114030	karyopherin subunit alpha 1 [Source:HGNC Symbol;Acc:HGNC:6394]	AP-MS	PMID: 27575636	Influenza
DENV2 16681	LEO1	ENSG00000166477	LEO1 homolog, Paf1/RNA polymerase II complex component [Source:HGNC Symbol;Acc:HGNC:30401]	AP-MS	PMID: 27575636	Transcription machinery
DENV2 16681	LIN28B	ENSG00000187772	lin-28 homolog B [Source:HGNC Symbol;Acc:HGNC:32207]	AP-MS	PMID: 27575636	Messenger RNA biogenesis
DENV2 16681	MCM7	ENSG00000166508	minichromosome maintenance complex component 7 [Source:HGNC Symbol;Acc:HGNC:6950]	AP-MS	PMID: 27575636	Cell cycle; DNA replication;
DENV2 16681	MFAP1	ENSG00000140259	microfibril associated protein 1 [Source:HGNC Symbol;Acc:HGNC:7032]	AP-MS	PMID: 27575636	Spliceosome
DENV2 16681	NPM3	ENSG00000107833	nucleophosmin/nucleoplasmin 3 [Source:HGNC Symbol;Acc:HGNC:7931]	AP-MS	PMID: 27575636	Chromosome and associated proteins
DENV2 16681	PAF1	ENSG00000006712	PAF1 homolog, Paf1/RNA polymerase II complex component [Source:HGNC Symbol;Acc:HGNC:25459]	AP-MS	PMID: 27575636	Signal transduction
DENV2 16681	PHGDH	ENSG00000092621	phosphoglycerate dehydrogenase [Source:HGNC Symbol;Acc:HGNC:8923]	AP-MS	PMID: 27575636	Metabolic pathways; Biosynthesis of amino acids; Carbon metabolism; Glycine, serine and threonine metabolism; Cysteine and methionine metabolism
DENV2 16681	PHKA2	ENSG00000044446	phosphorylase kinase regulatory subunit alpha 2 [Source:HGNC Symbol;Acc:HGNC:8926]	AP-MS	PMID: 27575636	Insulin signaling pathway; Calcium signaling pathway; Glucagon signaling pathway
DENV2 16681	PRPF19	ENSG00000110107	pre-mRNA processing factor 19 [Source:HGNC Symbol;Acc:HGNC:17896]	AP-MS	PMID: 27575636	Spliceosome; Ubiquitin mediated proteolysis
DENV2 16681	PRPF38A	ENSG00000134748	pre-mRNA processing factor 38A [Source:HGNC Symbol;Acc:HGNC:25930]	AP-MS	PMID: 27575636	Spliceosome
DENV2 16681	PRPF6	ENSG00000101161	pre-mRNA processing factor 6 [Source:HGNC Symbol;Acc:HGNC:15860]	AP-MS	PMID: 27575636	Spliceosome;
DENV2 16681	PRPF8	ENSG00000174231	pre-mRNA processing factor 8 [Source:HGNC Symbol;Acc:HGNC:17340]	AP-MS	PMID: 27575636	Spliceosome;
DENV2 16681	RNPS1	ENSG00000205937	RNA binding protein with serine rich domain 1 [Source:HGNC Symbol;Acc:HGNC:10080]	AP-MS	PMID: 27575636	RNA transport; mRNA surveillance pathway
DENV2 16681	SF3A2	ENSG00000104897	splicing factor 3a subunit 2 [Source:HGNC Symbol;Acc:HGNC:10766]	AP-MS	PMID: 27575636	Spliceosome;
DENV2 16681	SF3B1	ENSG00000115524	splicing factor 3b subunit 1 [Source:HGNC Symbol;Acc:HGNC:10768]	AP-MS	PMID: 27575636	Spliceosome;
DENV2 16681	SF3B2	ENSG00000087365	splicing factor 3b subunit 2 [Source:HGNC Symbol;Acc:HGNC:10769]	AP-MS	PMID: 27575636	Spliceosome;
DENV2 16681	SNRNP200	ENSG00000144028	small nuclear ribonucleoprotein U5 subunit 200 [Source:HGNC Symbol;Acc:HGNC:30859]	AP-MS	PMID: 27575636	Viral carcinogenesis; Human papillomavirus infection
DENV2 16681	SNRNP40	ENSG00000060688	small nuclear ribonucleoprotein U5 subunit 40 [Source:HGNC Symbol;Acc:HGNC:30857]	AP-MS	PMID: 27575636	Spliceosome;
DENV2 16681	SNRPD1	ENSG00000167088	small nuclear ribonucleoprotein D1 polypeptide [Source:HGNC Symbol;Acc:HGNC:11158]	AP-MS	PMID: 27575636	Spliceosome; Systemic lupus erythematosus
DENV2 16681	SNRPD2	ENSG00000125743	small nuclear ribonucleoprotein D2 polypeptide [Source:HGNC Symbol;Acc:HGNC:11159]	AP-MS	PMID: 27575636	Spliceosome;
DENV2 16681	SNRPE	ENSG00000182004	small nuclear ribonucleoprotein polypeptide E [Source:HGNC Symbol;Acc:HGNC:11161]	AP-MS	PMID: 27575636	Spliceosome;
DENV2 16681	SRP9	ENSG00000143742	signal recognition particle 9 [Source:HGNC Symbol;Acc:HGNC:11304]	AP-MS	PMID: 27575636	Protein export;
DENV2 16681	STAT2	ENSG00000170581	signal transducer and activator of transcription 2 [Source:HGNC Symbol;Acc:HGNC:11363]	AP-MS	PMID: 27575636	Hepatitis C; Necroptosis; Pathways in cancer; Influenza A; Epstein-Barr virus infection; Hepatitis B; Jak-STAT signaling pathway; Measles; Human papillomavirus infection; Kaposi sarcoma-associated herpesvirus infection; Herpes simplex virus 1 infection; Osteoclast differentiation; NOD-like receptor signaling pathway; Chemokine signaling pathway; C-type lectin receptor signaling pathway
DENV2 16681	THRAP3	ENSG00000054118	thyroid hormone receptor associated protein 3 [Source:HGNC Symbol;Acc:HGNC:22964]	AP-MS	PMID: 27575636	Spliceosome
DENV2 16681	TUBAL3	ENSG00000178462	tubulin alpha like 3 [Source:HGNC Symbol;Acc:HGNC:23534]	AP-MS	PMID: 27575636	Pathogenic Escherichia coli infection; Tight junction; Apoptosis; Phagosome; Gap junction
DENV2 16681	UBR5	ENSG00000104517	ubiquitin protein ligase E3 component n-recognin 5 [Source:HGNC Symbol;Acc:HGNC:16806]	AP-MS	PMID: 27575636	Ubiquitin mediated proteolysis
DENV2 16681	YBX2	ENSG00000006047	Y-box binding protein 2 [Source:HGNC Symbol;Acc:HGNC:17948]	AP-MS	PMID: 27575636	Transcription factors
DENV2 16681	YBX3	ENSG00000060138	Y-box binding protein 3 [Source:HGNC Symbol;Acc:HGNC:2428]	AP-MS	PMID: 27575636	Tight junction
DENV2 16681	ZRANB2	ENSG00000132485	zinc finger RANBP2-type containing 2 [Source:HGNC Symbol;Acc:HGNC:13058]	AP-MS	PMID: 27575636
DENV2 16681	CD2BP2	ENSG00000169217	CD2 Cytoplasmic Tail Binding Protein 2	AP-MS	PMID: 27575636	Protein phosphatases and associated proteins
DENV2 16681	SNRNPA2	ENSG00000131876	Small Nuclear Ribonucleoprotein Polypeptide A	AP-MS	PMID: 27575636	Spliceosome
DENV2 16681	PSME3IP1	ENSG00000172775	Proteasome Activator Subunit 3 Interacting Protein 1	AP-MS	PMID: 27575636
DENV2 16681	UBR4	ENSG00000127481	Ubiquitin Protein Ligase E3 Component N-Recognin 4	AP-MS	PMID: 27575636	Viral carcinogenesis; Human papillomavirus infection
	D) Data curated from P-HIPSTer database
Dengue Serotype	Human Protein	Gene stable ID	Gene description	Method	Author	PUBMED ID/link	KEGG pathway
1,2,3,4	BRCA1	ENSG00000012048	BRCA1 DNA repair associated [Source:HGNC Symbol;Acc:HGNC:1100]	Bioinformatics	Lasso et al., 2019	http://phipster.org/	Folding, sorting and degradation; Ubiquitin mediated proteolysis
1,2,3,4	YWHAB	ENSG00000166913	tyrosine 3-monooxygenase/tryptophan 5-monooxygenase activation protein beta [Source:HGNC Symbol;Acc:HGNC:12849]	Bioinformatics	Lasso et al., 2019	http://phipster.org/	Hepatitis C; Viral carcinogenesis; Cell cycle; Hepatitis B; Hippo signaling pathway; PI3K-Akt signaling pathway; Oocyte meiosis;
1,2,3,4	STAT1	ENSG00000115415	signal transducer and activator of transcription 1 [Source:HGNC Symbol;Acc:HGNC:11362]	Bioinformatics	Lasso et al., 2019	http://phipster.org/	Hepatitis C; Necroptosis; Pathways in cancer; Influenza A; Epstein-Barr virus infection; Hepatitis B; Jak-STAT signaling pathway; Th17 cell differentiation; Measles; Human papillomavirus infection; Kaposi sarcoma-associated herpesvirus infection; Thyroid hormone signaling pathway; Herpes simplex virus 1 infection; Toxoplasmosis; PD-L1 expression and PD-1 checkpoint pathway in cancer; Th1 and Th2 …
1,2,3,4	YWHAG	ENSG00000170027	tyrosine 3-monooxygenase/tryptophan 5-monooxygenase activation protein gamma [Source:HGNC Symbol;Acc:HGNC:12852]	Bioinformatics	Lasso et al., 2019	http://phipster.org/	Hepatitis C; Viral carcinogenesis; Cell cycle; Hippo signaling pathway; PI3K-Akt signaling pathway; Oocyte meiosis;
1,2,3,4	YWHAZ	ENSG00000164924	tyrosine 3-monooxygenase/tryptophan 5-monooxygenase activation protein zeta [Source:HGNC Symbol;Acc:HGNC:12855]	Bioinformatics	Lasso et al., 2019	http://phipster.org/	Hepatitis C; Viral carcinogenesis; Cell cycle; Hepatitis B; Hippo signaling pathway; Pathogenic Escherichia coli infection; PI3K-Akt signaling pathway; Oocyte meiosis;
1,2,3,4	EP300	ENSG00000100393	E1A binding protein p300 [Source:HGNC Symbol;Acc:HGNC:3373]	Bioinformatics	Lasso et al., 2019	http://phipster.org/	Cell cycle; JAK-STAT signaling pathway; cAMP signaling pathway; HIF-1 signaling pathway
1,2,3,4	YWHAE	ENSG00000108953	tyrosine 3-monooxygenase/tryptophan 5-monooxygenase activation protein epsilon [Source:HGNC Symbol;Acc:HGNC:12851]	Bioinformatics	Lasso et al., 2019	http://phipster.org/	Hepatitis C; Viral carcinogenesis; Cell cycle; Hippo signaling pathway; PI3K-Akt signaling pathway; Oocyte meiosis; Neurotrophin signaling pathway;
1,2,3,4	YWHAQ	ENSG00000134308	tyrosine 3-monooxygenase/tryptophan 5-monooxygenase activation protein theta [Source:HGNC Symbol;Acc:HGNC:12854]	Bioinformatics	Lasso et al., 2019	http://phipster.org/	Hepatitis C; Viral carcinogenesis; Cell cycle; Hepatitis B; Hippo signaling pathway; Pathogenic Escherichia coli infection; PI3K-Akt signaling pathway; Oocyte meiosis;
1,2,3,4	GRB2	ENSG00000177885	growth factor receptor bound protein 2 [Source:HGNC Symbol;Acc:HGNC:4566]	Bioinformatics	Lasso et al., 2019	http://phipster.org/	Hepatitis C; Viral carcinogenesis; Pathways in cancer; Hepatitis B; Jak-STAT signaling pathway; Human papillomavirus infection; Prostate cancer; PI3K-Akt signaling pathway; Human cytomegalovirus infection; Proteoglycans in cancer; Osteoclast differentiation; Breast cancer; Hepatocellular carcinoma; Insulin signaling pathway; Estrogen signaling pathway; Endocrine resistance; Gastric cancer; mTOR s…
1,2,3	COQ7	ENSG00000167186	coenzyme Q7, hydroxylase [Source:HGNC Symbol;Acc:HGNC:2244]	Bioinformatics	Lasso et al., 2019	http://phipster.org/	Metabolic pathways; Ubiquinone and other terpenoid-quinone biosynthesis;
1,2,4	APP	ENSG00000142192	amyloid beta precursor protein [Source:HGNC Symbol;Acc:HGNC:620]	Bioinformatics	Lasso et al., 2019	http://phipster.org/	Alzheimer disease; Serotonergic synapse
1,3,4	SPTAN1	ENSG00000197694	spectrin alpha, non-erythrocytic 1 [Source:HGNC Symbol;Acc:HGNC:11273]	Bioinformatics	Lasso et al., 2019	http://phipster.org/	Apoptosis;
1,2	YWHAH	ENSG00000128245	tyrosine 3-monooxygenase/tryptophan 5-monooxygenase activation protein eta [Source:HGNC Symbol;Acc:HGNC:12853]	Bioinformatics	Lasso et al., 2019	http://phipster.org/	Hepatitis C; Viral carcinogenesis; Cell cycle; Hippo signaling pathway; PI3K-Akt signaling pathway; Oocyte meiosis;
1,2	SFN	ENSG00000175793	stratifin [Source:HGNC Symbol;Acc:HGNC:10773]	Bioinformatics	Lasso et al., 2019	http://phipster.org/	Cell cycle; p53 signaling pathway; Aldosterone-regulated sodium reabsorption;
1,3	B2M	ENSG00000166710	beta-2-microglobulin [Source:HGNC Symbol;Acc:HGNC:914]	Bioinformatics	Lasso et al., 2019	http://phipster.org/	Epstein-Barr virus infection; Antigen processing and presentation; Herpes simplex virus 1 infection; Human T-cell leukemia virus 1 infection; Human cytomegalovirus infection; Human immunodeficiency virus 1 infection;
1,4	CDK2	ENSG00000123374	cyclin dependent kinase 2 [Source:HGNC Symbol;Acc:HGNC:1771]	Bioinformatics	Lasso et al., 2019	http://phipster.org/	Hepatitis C; Viral carcinogenesis; Cell cycle; Pathways in cancer; Epstein-Barr virus infection; Hepatitis B; Measles; Human papillomavirus infection; Prostate cancer; PI3K-Akt signaling pathway; Human T-cell leukemia virus 1 infection; Oocyte meiosis; Small cell lung cancer; Gastric cancer; Cellular senescence; FoxO signaling pathway; p53 signaling pathway; Progesterone-mediated oocyte maturatio…
2,4	CTNNB1	ENSG00000168036	catenin beta 1 [Source:HGNC Symbol;Acc:HGNC:2514]	Bioinformatics	Lasso et al., 2019	http://phipster.org/	Hepatitis C; Pathways in cancer; Human papillomavirus infection; Kaposi sarcoma-associated herpesvirus infection; Hippo signaling pathway; Prostate cancer; Pathogenic Escherichia coli infection; Thyroid hormone signaling pathway; Human cytomegalovirus infection; Proteoglycans in cancer; Adherens junction; Bacterial invasion of epithelial cells; Breast cancer; Hepatocellular carcinoma; Fluid shear…
2	BAG3	ENSG00000151929	BAG cochaperone 3 [Source:HGNC Symbol;Acc:HGNC:939]	Bioinformatics	Lasso et al., 2019	http://phipster.org/	Chaperones and folding catalysts
2	TP53	ENSG00000141510	tumor protein p53 [Source:HGNC Symbol;Acc:HGNC:11998]	Bioinformatics	Lasso et al., 2019	http://phipster.org/	Hepatitis C; Viral carcinogenesis; Cell cycle; Pathways in cancer; Epstein-Barr virus infection; Hepatitis B; Measles; Human papillomavirus infection; Kaposi sarcoma-associated herpesvirus infection; Hippo signaling pathway; Prostate cancer; Thyroid hormone signaling pathway; Herpes simplex virus 1 infection; PI3K-Akt signaling pathway; Human T-cell leukemia virus 1 infection; Human cytomegalovir…
2	TERF2	ENSG00000132604	telomeric repeat binding factor 2 [Source:HGNC Symbol;Acc:HGNC:11729]	Bioinformatics	Lasso et al., 2019	http://phipster.org/	DNA replication proteins
3	PPP5C	ENSG00000011485	protein phosphatase 5 catalytic subunit [Source:HGNC Symbol;Acc:HGNC:9322	Bioinformatics	Lasso et al., 2019	http://phipster.org/	MAPK signaling pathway;
3	TERF1	ENSG00000147601	telomeric repeat binding factor 1 [Source:HGNC Symbol;Acc:HGNC:11728]	Bioinformatics	Lasso et al., 2019	http://phipster.org/	DNA replication proteins
3	STAT3	ENSG00000168610	signal transducer and activator of transcription 3 [Source:HGNC Symbol;Acc:HGNC:11364]	Bioinformatics	Lasso et al., 2019	http://phipster.org/	Hepatitis C; Viral carcinogenesis; Necroptosis; Pathways in cancer; Epstein-Barr virus infection; Hepatitis B; Jak-STAT signaling pathway; Th17 cell differentiation; Measles; Kaposi sarcoma-associated herpesvirus infection; Human cytomegalovirus infection; Toxoplasmosis; PD-L1 expression and PD-1 checkpoint pathway in cancer; Proteoglycans in cancer; HIF-1 signaling pathway; Inflammatory bowel di…
4	VCP	ENSG00000165280	valosin containing protein [Source:HGNC Symbol;Acc:HGNC:12666]	Bioinformatics	Lasso et al., 2019	http://phipster.org/	Protein processing in endoplasmic reticulum; Legionellosis;
4	ESR1	ENSG00000091831	estrogen receptor 1 [Source:HGNC Symbol;Acc:HGNC:3467]	Bioinformatics	Lasso et al., 2019	http://phipster.org/	Pathways in cancer; Thyroid hormone signaling pathway; Proteoglycans in cancer; Breast cancer; Endocrine and other factor-regulated calcium reabsorption; Estrogen signaling pathway; Endocrine resistance; Prolactin signaling pathway;
4	HSPA4	ENSG00000170606	heat shock protein family A (Hsp70) member 4 [Source:HGNC Symbol;Acc:HGNC:5237]	Bioinformatics	Lasso et al., 2019	http://phipster.org/	Antigen processing and presentation; Tight junction;
	D) Data curated from Poyomtip T et al, 2016
Dengue Serotype	Human Protein	Gene stable ID	Gene description	Method	PUBMED ID/link	KEGG pathway
recombinant DENV-2 possessing an internal TAP tag in NS5.	G6PD	ENSG00000160211	glucose-6-phosphate dehydrogenase [Source:HGNC Symbol;Acc:HGNC:4057]	IP/MS	https://www.microbiologyresearch.org/content/journal/jgv/10.1099/jgv.0.000371	Metabolic pathways; Central carbon metabolism in cancer; Carbon metabolism; Pentose phosphate pathway; Glutathione metabolism;
recombinant DENV-2 possessing an internal TAP tag in NS5.	CLIC1	ENSG00000226248	chloride intracellular channel 1 [Source:HGNC Symbol;Acc:HGNC:2062]	IP/MS	https://www.microbiologyresearch.org/content/journal/jgv/10.1099/jgv.0.000371	Exosome
recombinant DENV-2 possessing an internal TAP tag in NS5.	HSPD1	ENSG00000144381	heat shock protein family D (Hsp60) member 1 [Source:HGNC Symbol;Acc:HGNC:5261]	IP/MS	https://www.microbiologyresearch.org/content/journal/jgv/10.1099/jgv.0.000371	Tuberculosis; Legionellosis; RNA degradation; Type I diabetes mellitus
recombinant DENV-2 possessing an internal TAP tag in NS5.	TMOD3	ENSG00000138594	tropomodulin 3 [Source:HGNC Symbol;Acc:HGNC:11873]	IP/MS	https://www.microbiologyresearch.org/content/journal/jgv/10.1099/jgv.0.000371	Cytoskeleton proteins
recombinant DENV-2 possessing an internal TAP tag in NS5.	PCMT1	ENSG00000120265	protein-L-isoaspartate (D-aspartate) O-methyltransferase [Source:HGNC Symbol;Acc:HGNC:8728]	IP/MS	https://www.microbiologyresearch.org/content/journal/jgv/10.1099/jgv.0.000371
recombinant DENV-2 possessing an internal TAP tag in NS5.	YWHAB	ENSG00000166913	tyrosine 3-monooxygenase/tryptophan 5-monooxygenase activation protein beta [Source:HGNC Symbol;Acc:HGNC:12849]	IP/MS	https://www.microbiologyresearch.org/content/journal/jgv/10.1099/jgv.0.000371	Hepatitis C; Viral carcinogenesis; Cell cycle; Hepatitis B; Hippo signaling pathway; PI3K-Akt signaling pathway; Oocyte meiosis;
recombinant DENV-2 possessing an internal TAP tag in NS5.	THRAP3	ENSG00000054118	thyroid hormone receptor associated protein 3 [Source:HGNC Symbol;Acc:HGNC:22964]	IP/MS	https://www.microbiologyresearch.org/content/journal/jgv/10.1099/jgv.0.000371	Spliceosome
recombinant DENV-2 possessing an internal TAP tag in NS5.	APOH	ENSG00000091583	apolipoprotein H [Source:HGNC Symbol;Acc:HGNC:616]	IP/MS	https://www.microbiologyresearch.org/content/journal/jgv/10.1099/jgv.0.000371	Cholesterol metabolism;
recombinant DENV-2 possessing an internal TAP tag in NS5.	COPB1	ENSG00000129083	COPI coat complex subunit beta 1 [Source:HGNC Symbol;Acc:HGNC:2231]	IP/MS	https://www.microbiologyresearch.org/content/journal/jgv/10.1099/jgv.0.000371	Membrane trafficking
recombinant DENV-2 possessing an internal TAP tag in NS5.	DES	ENSG00000175084	desmin [Source:HGNC Symbol;Acc:HGNC:2770]	IP/MS	https://www.microbiologyresearch.org/content/journal/jgv/10.1099/jgv.0.000371	Arrhythmogenic right ventricular cardiomyopathy (ARVC); Hypertrophic cardiomyopathy (HCM); Dilated cardiomyopathy (DCM)
recombinant DENV-2 possessing an internal TAP tag in NS5.	RPSA	ENSG00000168028	ribosomal protein SA [Source:HGNC Symbol;Acc:HGNC:6502]	IP/MS	https://www.microbiologyresearch.org/content/journal/jgv/10.1099/jgv.0.000371	Ribosome;
recombinant DENV-2 possessing an internal TAP tag in NS5.	LAP3	ENSG00000002549	leucine aminopeptidase 3 [Source:HGNC Symbol;Acc:HGNC:18449]	IP/MS	https://www.microbiologyresearch.org/content/journal/jgv/10.1099/jgv.0.000371	Pathways in cancer; Human cytomegalovirus infection; Endocytosis; Human immunodeficiency virus 1 infection; Chemokine signaling pathway; Calcium signaling pathway; Regulation of actin cytoskeleton; Cytokine-cytokine receptor interaction; Leukocyte transendothelial migration; Intestinal immune network for IgA production; Viral protein interaction with cytokine and cytokine receptor; Axon guidance
recombinant DENV-2 possessing an internal TAP tag in NS5.	FASN	ENSG00000169710	fatty acid synthase [Source:HGNC Symbol;Acc:HGNC:3594]	IP/MS	https://www.microbiologyresearch.org/content/journal/jgv/10.1099/jgv.0.000371	Metabolic pathways; Insulin signaling pathway; Fatty acid metabolism; AMPK signaling pathway; Fatty acid biosynthesi
recombinant DENV-2 possessing an internal TAP tag in NS5.	TCP1	ENSG00000120438	t-complex 1 [Source:HGNC Symbol;Acc:HGNC:11655]	IP/MS	https://www.microbiologyresearch.org/content/journal/jgv/10.1099/jgv.0.000371	Chaperones and folding catalysts
recombinant DENV-2 possessing an internal TAP tag in NS5.	NAPA	ENSG00000105402	NSF attachment protein alpha [Source:HGNC Symbol;Acc:HGNC:7641]	IP/MS	https://www.microbiologyresearch.org/content/journal/jgv/10.1099/jgv.0.000371	Synaptic vesicle cycle
recombinant DENV-2 possessing an internal TAP tag in NS5.	PDIA3	ENSG00000167004	protein disulfide isomerase family A member 3 [Source:HGNC Symbol;Acc:HGNC:4606]	IP/MS	https://www.microbiologyresearch.org/content/journal/jgv/10.1099/jgv.0.000371	Protein processing in endoplasmic reticulum; Epstein-Barr virus infection; Antigen processing and presentation; Herpes simplex virus 1 infection; Human cytomegalovirus infection; Human immunodeficiency virus 1 infection
recombinant DENV-2 possessing an internal TAP tag in NS5.	CLTC	ENSG00000141367	clathrin heavy chain [Source:HGNC Symbol;Acc:HGNC:2092]	IP/MS	https://www.microbiologyresearch.org/content/journal/jgv/10.1099/jgv.0.000371	Bacterial invasion of epithelial cells; Endocytosis; Endocrine and other factor-regulated calcium reabsorption; Synaptic vesicle cycle; Huntington disease; Lysosome;
recombinant DENV-2 possessing an internal TAP tag in NS5.	ARPC5L	ENSG00000136950	actin related protein 2/3 complex subunit 5 like [Source:HGNC Symbol;Acc:HGNC:23366]	IP/MS	https://www.microbiologyresearch.org/content/journal/jgv/10.1099/jgv.0.000371	Pathogenic Escherichia coli infection; Salmonella infection; Bacterial invasion of epithelial cells; Endocytosis; Shigellosis; Fc gamma R-mediated phagocytosis; Regulation of actin cytoskeleton
recombinant DENV-2 possessing an internal TAP tag in NS5.	HNRNPU	ENSG00000153187	heterogeneous nuclear ribonucleoprotein U [Source:HGNC Symbol;Acc:HGNC:5048]	IP/MS	https://www.microbiologyresearch.org/content/journal/jgv/10.1099/jgv.0.000371	Spliceosome;
recombinant DENV-2 possessing an internal TAP tag in NS5.	RPL14	ENSG00000188846	ribosomal protein L14 [Source:HGNC Symbol;Acc:HGNC:10305]	IP/MS	https://www.microbiologyresearch.org/content/journal/jgv/10.1099/jgv.0.000371	Ribosome;
recombinant DENV-2 possessing an internal TAP tag in NS5.	HSPA5	ENSG00000044574	heat shock protein family A (Hsp70) member 5 [Source:HGNC Symbol;Acc:HGNC:5238]	IP/MS	https://www.microbiologyresearch.org/content/journal/jgv/10.1099/jgv.0.000371	Protein processing in endoplasmic reticulum; Antigen processing and presentation; Protein export; Thyroid hormone synthesis; Prion diseases
recombinant DENV-2 possessing an internal TAP tag in NS5.	SERPINB1	ENSG00000021355	serpin family B member 1 [Source:HGNC Symbol;Acc:HGNC:3311]	IP/MS	https://www.microbiologyresearch.org/content/journal/jgv/10.1099/jgv.0.000371	Peptidases and inhibitors
recombinant DENV-2 possessing an internal TAP tag in NS5.	RPSAP15	ENSG00000237506	ribosomal protein SA pseudogene 15 [Source:HGNC Symbol;Acc:HGNC:31464]	IP/MS	https://www.microbiologyresearch.org/content/journal/jgv/10.1099/jgv.0.000371
recombinant DENV-2 possessing an internal TAP tag in NS5.	PGD	ENSG00000142657	phosphogluconate dehydrogenase [Source:HGNC Symbol;Acc:HGNC:8891]	IP/MS	https://www.microbiologyresearch.org/content/journal/jgv/10.1099/jgv.0.000371	Metabolic pathways; Biosynthesis of amino acids; Carbon metabolism; Glycine, serine and threonine metabolism; Cysteine and methionine metabolism;
recombinant DENV-2 possessing an internal TAP tag in NS5.	BLMH	ENSG00000108578	bleomycin hydrolase [Source:HGNC Symbol;Acc:HGNC:1059]	IP/MS	https://www.microbiologyresearch.org/content/journal/jgv/10.1099/jgv.0.000371	Peptidases and inhibitors
recombinant DENV-2 possessing an internal TAP tag in NS5.	CCT8	ENSG00000156261	chaperonin containing TCP1 subunit 8 [Source:HGNC Symbol;Acc:HGNC:1623]	IP/MS	https://www.microbiologyresearch.org/content/journal/jgv/10.1099/jgv.0.000371	Chaperones and folding catalysts
recombinant DENV-2 possessing an internal TAP tag in NS5.	PSMD2	ENSG00000175166	proteasome 26S subunit, non-ATPase 2 [Source:HGNC Symbol;Acc:HGNC:9559]	IP/MS	https://www.microbiologyresearch.org/content/journal/jgv/10.1099/jgv.0.000371	Epstein-Barr virus infection; Proteasome
recombinant DENV-2 possessing an internal TAP tag in NS5.	PGAM1	ENSG00000171314	phosphoglycerate mutase 1 [Source:HGNC Symbol;Acc:HGNC:8888]	IP/MS	https://www.microbiologyresearch.org/content/journal/jgv/10.1099/jgv.0.000371	Metabolic pathways; Central carbon metabolism in cancer; Biosynthesis of amino acids; Carbon metabolism; Glycine, serine and threonine metabolism; Glucagon signaling pathway; Glycolysis / Gluconeogenesis
recombinant DENV-2 possessing an internal TAP tag in NS5.	ANXA1	ENSG00000135046	annexin A1 [Source:HGNC Symbol;Acc:HGNC:533]	IP/MS	https://www.microbiologyresearch.org/content/journal/jgv/10.1099/jgv.0.000371	Membrane trafficking
recombinant DENV-2 possessing an internal TAP tag in NS5.	QPCT	ENSG00000115828	glutaminyl-peptide cyclotransferase [Source:HGNC Symbol;Acc:HGNC:9753]	IP/MS	https://www.microbiologyresearch.org/content/journal/jgv/10.1099/jgv.0.000371	Peptidases and inhibitors
recombinant DENV-2 possessing an internal TAP tag in NS5.	RPL19	ENSG00000108298	ribosomal protein L19 [Source:HGNC Symbol;Acc:HGNC:10312]	IP/MS	https://www.microbiologyresearch.org/content/journal/jgv/10.1099/jgv.0.000371	Ribosome;
recombinant DENV-2 possessing an internal TAP tag in NS5.	ZNF185	ENSG00000147394	zinc finger protein 185 with LIM domain [Source:HGNC Symbol;Acc:HGNC:12976]	IP/MS	https://www.microbiologyresearch.org/content/journal/jgv/10.1099/jgv.0.000371
recombinant DENV-2 possessing an internal TAP tag in NS5.	ATP2A2	ENSG00000174437	ATPase sarcoplasmic/endoplasmic reticulum Ca2+ transporting 2 [Source:HGNC Symbol;Acc:HGNC:812]	IP/MS	https://www.microbiologyresearch.org/content/journal/jgv/10.1099/jgv.0.000371	Thyroid hormone signaling pathway; Arrhythmogenic right ventricular cardiomyopathy (ARVC); Calcium signaling pathway; cGMP-PKG signaling pathway; cAMP signaling pathway; Hypertrophic cardiomyopathy (HCM); Dilated cardiomyopathy (DCM); Pancreatic secretion; Adrenergic signaling in cardiomyocytes; Cardiac muscle contraction; Alzheimer disease;
recombinant DENV-2 possessing an internal TAP tag in NS5.	ACLY	ENSG00000131473	ATP citrate lyase [Source:HGNC Symbol;Acc:HGNC:115]	IP/MS	https://www.microbiologyresearch.org/content/journal/jgv/10.1099/jgv.0.000371	Metabolic pathways; Citrate cycle (TCA cycle);
recombinant DENV-2 possessing an internal TAP tag in NS5.	GLUL	ENSG00000135821	glutamate-ammonia ligase [Source:HGNC Symbol;Acc:HGNC:4341]	IP/MS	https://www.microbiologyresearch.org/content/journal/jgv/10.1099/jgv.0.000371	Necroptosis; Metabolic pathways; Biosynthesis of amino acids; Glyoxylate and dicarboxylate metabolism; Alanine, aspartate and glutamate metabolism; Nitrogen metabolism; Arginine biosynthesis; Glutamatergic synapse; GABAergic synapse;
recombinant DENV-2 possessing an internal TAP tag in NS5.	ENO1	ENSG00000074800	enolase 1 [Source:HGNC Symbol;Acc:HGNC:3350]	IP/MS	https://www.microbiologyresearch.org/content/journal/jgv/10.1099/jgv.0.000371	HIF-1 signaling pathway; Metabolic pathways; Biosynthesis of amino acids; Carbon metabolism; Glycolysis / Gluconeogenesis; RNA degradatio
recombinant DENV-2 possessing an internal TAP tag in NS5.	GSN	ENSG00000148180	gelsolin [Source:HGNC Symbol;Acc:HGNC:4620]	IP/MS	https://www.microbiologyresearch.org/content/journal/jgv/10.1099/jgv.0.000371	Viral carcinogenesis; Fc gamma R-mediated phagocytosis; Regulation of actin cytoskeleton
recombinant DENV-2 possessing an internal TAP tag in NS5.	TRIM29	ENSG00000137699	tripartite motif containing 29 [Source:HGNC Symbol;Acc:HGNC:17274]	IP/MS	https://www.microbiologyresearch.org/content/journal/jgv/10.1099/jgv.0.000371	Ubiquitin system
recombinant DENV-2 possessing an internal TAP tag in NS5.	EIF2S1	ENSG00000134001	eukaryotic translation initiation factor 2 subunit alpha [Source:HGNC Symbol;Acc:HGNC:3265]	IP/MS	https://www.microbiologyresearch.org/content/journal/jgv/10.1099/jgv.0.000371	Hepatitis C; Protein processing in endoplasmic reticulum; Influenza A; Measles; RNA transport; Herpes simplex virus 1 infection; Apoptosis; Autophagy - animal; Non-alcoholic fatty liver disease (NAFLD)
recombinant DENV-2 possessing an internal TAP tag in NS5.	VDAC2	ENSG00000165637	voltage dependent anion channel 2 [Source:HGNC Symbol;Acc:HGNC:12672]	IP/MS	https://www.microbiologyresearch.org/content/journal/jgv/10.1099/jgv.0.000371	Necroptosis; Human T-cell leukemia virus 1 infection; NOD-like receptor signaling pathway; Cellular senescence; Ferroptosis; Calcium signaling pathway; Cholesterol metabolism; cGMP-PKG signaling pathway; Huntington disease; Parkinson disease;
recombinant DENV-2 possessing an internal TAP tag in NS5.	SND1	ENSG00000197157	staphylococcal nuclease and tudor domain containing 1 [Source:HGNC Symbol;Acc:HGNC:30646]	IP/MS	https://www.microbiologyresearch.org/content/journal/jgv/10.1099/jgv.0.000371	Viral carcinogenesis;
recombinant DENV-2 possessing an internal TAP tag in NS5.	IQGAP1	ENSG00000140575	IQ motif containing GTPase activating protein 1 [Source:HGNC Symbol;Acc:HGNC:6110]	IP/MS	https://www.microbiologyresearch.org/content/journal/jgv/10.1099/jgv.0.000371	Proteoglycans in cancer; Adherens junction; Regulation of actin cytoskeleton;
recombinant DENV-2 possessing an internal TAP tag in NS5.	EMD	ENSG00000102119	emerin [Source:HGNC Symbol;Acc:HGNC:3331]	IP/MS	https://www.microbiologyresearch.org/content/journal/jgv/10.1099/jgv.0.000371	Arrhythmogenic right ventricular cardiomyopathy (ARVC); Hypertrophic cardiomyopathy (HCM); Dilated cardiomyopathy (DCM);
recombinant DENV-2 possessing an internal TAP tag in NS5.	PLA2G4D	ENSG00000159337	phospholipase A2 group IVD [Source:HGNC Symbol;Acc:HGNC:30038]	IP/MS	https://www.microbiologyresearch.org/content/journal/jgv/10.1099/jgv.0.000371	Necroptosis; Metabolic pathways; Fc gamma R-mediated phagocytosis; MAPK signaling pathway; Phospholipase D signaling pathway; GnRH signaling pathway; Choline metabolism in cancer; Arachidonic acid metabolism; Fc epsilon RI signaling pathway; Ras signaling pathway; alpha-Linolenic acid metabolism; Linoleic acid metabolism; Inflammatory mediator regulation of TRP channels; Glutamatergic synapse; Se…
recombinant DENV-2 possessing an internal TAP tag in NS5.	RPL13	ENSG00000167526	ribosomal protein L13 [Source:HGNC Symbol;Acc:HGNC:10303]	IP/MS	https://www.microbiologyresearch.org/content/journal/jgv/10.1099/jgv.0.000371	Ribosome;
recombinant DENV-2 possessing an internal TAP tag in NS5.	TUFM	ENSG00000178952	Tu translation elongation factor, mitochondrial [Source:HGNC Symbol;Acc:HGNC:12420]	IP/MS	https://www.microbiologyresearch.org/content/journal/jgv/10.1099/jgv.0.000371	Mitochondrial biogenesis
recombinant DENV-2 possessing an internal TAP tag in NS5.	HSD17B4	ENSG00000133835	hydroxysteroid 17-beta dehydrogenase 4 [Source:HGNC Symbol;Acc:HGNC:5213]	IP/MS	https://www.microbiologyresearch.org/content/journal/jgv/10.1099/jgv.0.000371	Metabolic pathways; Fatty acid metabolism; Biosynthesis of unsaturated fatty acids; Primary bile acid biosynthesis; Peroxisome;
recombinant DENV-2 possessing an internal TAP tag in NS5.	HNRNPA1	ENSG00000135486	heterogeneous nuclear ribonucleoprotein A1 [Source:HGNC Symbol;Acc:HGNC:5031]	IP/MS	https://www.microbiologyresearch.org/content/journal/jgv/10.1099/jgv.0.000371	Spliceosome;
recombinant DENV-2 possessing an internal TAP tag in NS5.	UBR4	ENSG00000127481	ubiquitin protein ligase E3 component n-recognin 4 [Source:HGNC Symbol;Acc:HGNC:30313]	IP/MS	https://www.microbiologyresearch.org/content/journal/jgv/10.1099/jgv.0.000371	Viral carcinogenesis; Human papillomavirus infection
recombinant DENV-2 possessing an internal TAP tag in NS5.	HSPA6	ENSG00000173110	heat shock protein family A (Hsp70) member 6 [Source:HGNC Symbol;Acc:HGNC:5239]	IP/MS	https://www.microbiologyresearch.org/content/journal/jgv/10.1099/jgv.0.000371	Spliceosome; Protein processing in endoplasmic reticulum; Measles; Antigen processing and presentation; Toxoplasmosis; Endocytosis; Legionellosis; Estrogen signaling pathway; Longevity regulating pathway - multiple species; MAPK signaling pathway
recombinant DENV-2 possessing an internal TAP tag in NS5.	PPA1	ENSG00000180817	inorganic pyrophosphatase 1 [Source:HGNC Symbol;Acc:HGNC:9226]	IP/MS	https://www.microbiologyresearch.org/content/journal/jgv/10.1099/jgv.0.000371	Oxidative phosphorylation;
recombinant DENV-2 possessing an internal TAP tag in NS5.	RAB11A	ENSG00000103769	RAB11A, member RAS oncogene family [Source:HGNC Symbol;Acc:HGNC:9760]	IP/MS	https://www.microbiologyresearch.org/content/journal/jgv/10.1099/jgv.0.000371	Influenza A; Endocytosis; Endocrine and other factor-regulated calcium reabsorption; Vasopressin-regulated water reabsorption; Pancreatic secretion
recombinant DENV-2 possessing an internal TAP tag in NS5.	HSPA9	ENSG00000113013	heat shock protein family A (Hsp70) member 9 [Source:HGNC Symbol;Acc:HGNC:5244]	IP/MS	https://www.microbiologyresearch.org/content/journal/jgv/10.1099/jgv.0.000371	Tuberculosis; RNA degradation
recombinant DENV-2 possessing an internal TAP tag in NS5.	HNRNPA2B1	ENSG00000122566	heterogeneous nuclear ribonucleoprotein A2/B1 [Source:HGNC Symbol;Acc:HGNC:5033]	IP/MS	https://www.microbiologyresearch.org/content/journal/jgv/10.1099/jgv.0.000371	Spliceosome
recombinant DENV-2 possessing an internal TAP tag in NS5.	CBR1	ENSG00000159228	carbonyl reductase 1 [Source:HGNC Symbol;Acc:HGNC:1548]	IP/MS	https://www.microbiologyresearch.org/content/journal/jgv/10.1099/jgv.0.000371	Metabolic pathways; Arachidonic acid metabolism; Chemical carcinogenesis; Folate biosynthesis; Metabolism of xenobiotics by cytochrome P450;
recombinant DENV-2 possessing an internal TAP tag in NS5.	CCT3	ENSG00000163468	chaperonin containing TCP1 subunit 3 [Source:HGNC Symbol;Acc:HGNC:1616]	IP/MS	https://www.microbiologyresearch.org/content/journal/jgv/10.1099/jgv.0.000371	Chaperones and folding catalysts
recombinant DENV-2 possessing an internal TAP tag in NS5.	CALML3	ENSG00000178363	calmodulin like 3 [Source:HGNC Symbol;Acc:HGNC:1452]	IP/MS	https://www.microbiologyresearch.org/content/journal/jgv/10.1099/jgv.0.000371	Pathways in cancer; Kaposi sarcoma-associated herpesvirus infection; Human cytomegalovirus infection; Oocyte meiosis; Tuberculosis; Human immunodeficiency virus 1 infection; Insulin signaling pathway; Estrogen signaling pathway; Fluid shear stress and atherosclerosis; Cellular senescence; Neurotrophin signaling pathway; Glioma; Calcium signaling pathway; Melanogenesis; C-type lectin receptor sign…
recombinant DENV-2 possessing an internal TAP tag in NS5.	RPL31	ENSG00000071082	ribosomal protein L31 [Source:HGNC Symbol;Acc:HGNC:10334]	IP/MS	https://www.microbiologyresearch.org/content/journal/jgv/10.1099/jgv.0.000371	Ribosome;
recombinant DENV-2 possessing an internal TAP tag in NS5.	RPN1	ENSG00000163902	ribophorin I [Source:HGNC Symbol;Acc:HGNC:10381]	IP/MS	https://www.microbiologyresearch.org/content/journal/jgv/10.1099/jgv.0.000371	Protein processing in endoplasmic reticulum; Metabolic pathways; N-Glycan biosynthesis
recombinant DENV-2 possessing an internal TAP tag in NS5.	RAB10	ENSG00000084733	RAB10, member RAS oncogene family [Source:HGNC Symbol;Acc:HGNC:9759]	IP/MS	https://www.microbiologyresearch.org/content/journal/jgv/10.1099/jgv.0.000371	Endocytosis; AMPK signaling pathway;
recombinant DENV-2 possessing an internal TAP tag in NS5.	SLC25A13	ENSG00000004864	solute carrier family 25 member 13 [Source:HGNC Symbol;Acc:HGNC:10983]	IP/MS	https://www.microbiologyresearch.org/content/journal/jgv/10.1099/jgv.0.000371	Solute carrier family
recombinant DENV-2 possessing an internal TAP tag in NS5.	PC	ENSG00000173599	pyruvate carboxylase [Source:HGNC Symbol;Acc:HGNC:8636]	IP/MS	https://www.microbiologyresearch.org/content/journal/jgv/10.1099/jgv.0.000371	Spliceosome; Pathogenic Escherichia coli infection; Salmonella infection; Bacterial invasion of epithelial cells; Endocytosis; Shigellosis; Ferroptosis; Fc gamma R-mediated phagocytosis; Regulation of actin cytoskeleton; Complement and coagulation cascades;
recombinant DENV-2 possessing an internal TAP tag in NS5.	PRPF8	ENSG00000174231	pre-mRNA processing factor 8 [Source:HGNC Symbol;Acc:HGNC:17340]	IP/MS	https://www.microbiologyresearch.org/content/journal/jgv/10.1099/jgv.0.000371	Spliceosome;
recombinant DENV-2 possessing an internal TAP tag in NS5.	FGA	ENSG00000171560	fibrinogen alpha chain [Source:HGNC Symbol;Acc:HGNC:3661]	IP/MS	https://www.microbiologyresearch.org/content/journal/jgv/10.1099/jgv.0.000371	Complement and coagulation cascades; Platelet activation
recombinant DENV-2 possessing an internal TAP tag in NS5.	HIP1R	ENSG00000130787	huntingtin interacting protein 1 related [Source:HGNC Symbol;Acc:HGNC:18415]	IP/MS	https://www.microbiologyresearch.org/content/journal/jgv/10.1099/jgv.0.000371	Membrane trafficking
recombinant DENV-2 possessing an internal TAP tag in NS5.	ATP6V1B2	ENSG00000147416	ATPase H+ transporting V1 subunit B2 [Source:HGNC Symbol;Acc:HGNC:854]	IP/MS	https://www.microbiologyresearch.org/content/journal/jgv/10.1099/jgv.0.000371	Human papillomavirus infection; Metabolic pathways; Phagosome; mTOR signaling pathway; Synaptic vesicle cycle; Vibrio cholerae infection; Epithelial cell signaling in Helicobacter pylori infection; Collecting duct acid secretion; Oxidative phosphorylation; Rheumatoid arthritis
recombinant DENV-2 possessing an internal TAP tag in NS5.	RRBP1	ENSG00000125844	ribosome binding protein 1 [Source:HGNC Symbol;Acc:HGNC:10448]	IP/MS	https://www.microbiologyresearch.org/content/journal/jgv/10.1099/jgv.0.000371	Protein processing in endoplasmic reticulum;
recombinant DENV-2 possessing an internal TAP tag in NS5.	STT3A	ENSG00000134910	STT3 oligosaccharyltransferase complex catalytic subunit A [Source:HGNC Symbol;Acc:HGNC:6172]	IP/MS	https://www.microbiologyresearch.org/content/journal/jgv/10.1099/jgv.0.000371	Protein processing in endoplasmic reticulum; Metabolic pathways; N-Glycan biosynthesis
recombinant DENV-2 possessing an internal TAP tag in NS5.	BTN1A1	ENSG00000124557	butyrophilin subfamily 1 member A1 [Source:HGNC Symbol;Acc:HGNC:1135]	IP/MS	https://www.microbiologyresearch.org/content/journal/jgv/10.1099/jgv.0.000371	Exosome
recombinant DENV-2 possessing an internal TAP tag in NS5.	RPL7	ENSG00000147604	ribosomal protein L7 [Source:HGNC Symbol;Acc:HGNC:10363]	IP/MS	https://www.microbiologyresearch.org/content/journal/jgv/10.1099/jgv.0.000371	Ribosome;
recombinant DENV-2 possessing an internal TAP tag in NS5.	PPL	ENSG00000118898	periplakin [Source:HGNC Symbol;Acc:HGNC:9273]	IP/MS	https://www.microbiologyresearch.org/content/journal/jgv/10.1099/jgv.0.000371	Cytoskeleton proteins
recombinant DENV-2 possessing an internal TAP tag in NS5.	NDRG2	ENSG00000165795	NDRG family member 2 [Source:HGNC Symbol;Acc:HGNC:14460]	IP/MS	https://www.microbiologyresearch.org/content/journal/jgv/10.1099/jgv.0.000371
recombinant DENV-2 possessing an internal TAP tag in NS5.	ARCN1	ENSG00000095139	archain 1 [Source:HGNC Symbol;Acc:HGNC:649]	IP/MS	https://www.microbiologyresearch.org/content/journal/jgv/10.1099/jgv.0.000371	Membrane trafficking
recombinant DENV-2 possessing an internal TAP tag in NS5.	CTTN	ENSG00000085733	cortactin [Source:HGNC Symbol;Acc:HGNC:3338]	IP/MS	https://www.microbiologyresearch.org/content/journal/jgv/10.1099/jgv.0.000371	Pathogenic Escherichia coli infection; Proteoglycans in cancer; Tight junction; Bacterial invasion of epithelial cells; Shigellosis;
recombinant DENV-2 possessing an internal TAP tag in NS5.	TRIM21	ENSG00000132109	tripartite motif containing 21 [Source:HGNC Symbol;Acc:HGNC:11312]	IP/MS	https://www.microbiologyresearch.org/content/journal/jgv/10.1099/jgv.0.000371	Systemic lupus erythematosus
recombinant DENV-2 possessing an internal TAP tag in NS5.	ATP1A1	ENSG00000163399	ATPase Na+/K+ transporting subunit alpha 1 [Source:HGNC Symbol;Acc:HGNC:799]	IP/MS	https://www.microbiologyresearch.org/content/journal/jgv/10.1099/jgv.0.000371	Thyroid hormone signaling pathway; Endocrine and other factor-regulated calcium reabsorption; cGMP-PKG signaling pathway; Aldosterone-regulated sodium reabsorption; cAMP signaling pathway; Pancreatic secretion; Thyroid hormone synthesis; Gastric acid secretion; Adrenergic signaling in cardiomyocytes; Cardiac muscle contraction; Proximal tubule bicarbonate reclamation; Salivary secretion; Protein …
recombinant DENV-2 possessing an internal TAP tag in NS5.	LMO7	ENSG00000136153	LIM domain 7 [Source:HGNC Symbol;Acc:HGNC:6646]	IP/MS	https://www.microbiologyresearch.org/content/journal/jgv/10.1099/jgv.0.000371	Adherens junction
recombinant DENV-2 possessing an internal TAP tag in NS5.	PCBP1	ENSG00000169564	poly(rC) binding protein 1 [Source:HGNC Symbol;Acc:HGNC:8647]	IP/MS	https://www.microbiologyresearch.org/content/journal/jgv/10.1099/jgv.0.000371	Spliceosome; Ferroptosis
recombinant DENV-2 possessing an internal TAP tag in NS5.	CKAP4	ENSG00000136026	cytoskeleton associated protein 4 [Source:HGNC Symbol;Acc:HGNC:16991]	IP/MS	https://www.microbiologyresearch.org/content/journal/jgv/10.1099/jgv.0.000371	Protein processing in endoplasmic reticulum;
recombinant DENV-2 possessing an internal TAP tag in NS5.	VCL	ENSG00000035403	vinculin [Source:HGNC Symbol;Acc:HGNC:12665]	IP/MS	https://www.microbiologyresearch.org/content/journal/jgv/10.1099/jgv.0.000371	Adherens junction; Bacterial invasion of epithelial cells; Shigellosis; Regulation of actin cytoskeleton; Focal adhesion; Leukocyte transendothelial migration; Amoebiasis
recombinant DENV-2 possessing an internal TAP tag in NS5.	RPL6	ENSG00000089009	ribosomal protein L6 [Source:HGNC Symbol;Acc:HGNC:10362]	IP/MS	https://www.microbiologyresearch.org/content/journal/jgv/10.1099/jgv.0.000371	Ribosome
recombinant DENV-2 possessing an internal TAP tag in NS5.	GANAB	ENSG00000089597	glucosidase II alpha subunit [Source:HGNC Symbol;Acc:HGNC:4138]	IP/MS	https://www.microbiologyresearch.org/content/journal/jgv/10.1099/jgv.0.000371	Protein processing in endoplasmic reticulum; Metabolic pathways; N-Glycan biosynthesis
recombinant DENV-2 possessing an internal TAP tag in NS5.	DYNC2H1	ENSG00000187240	dynein cytoplasmic 2 heavy chain 1 [Source:HGNC Symbol;Acc:HGNC:2962]	IP/MS	https://www.microbiologyresearch.org/content/journal/jgv/10.1099/jgv.0.000371	Salmonella infection; Phagosome; Vasopressin-regulated water reabsorption;
recombinant DENV-2 possessing an internal TAP tag in NS5.	GOT1	ENSG00000120053	glutamic-oxaloacetic transaminase 1 [Source:HGNC Symbol;Acc:HGNC:4432]	IP/MS	https://www.microbiologyresearch.org/content/journal/jgv/10.1099/jgv.0.000371	Arginine biosynthesis; Alanine, aspartate and glutamate metabolism; Cysteine and methionine metabolism; Arginine and proline metabolism; Tyrosine metabolism; Metabolic pathways; Biosynthesis of amino acids
recombinant DENV-2 possessing an internal TAP tag in NS5.	RNASE7	ENSG00000165799	ribonuclease A family member 7 [Source:HGNC Symbol;Acc:HGNC:19278]	IP/MS	https://www.microbiologyresearch.org/content/journal/jgv/10.1099/jgv.0.000371	Messenger RNA biogenesis
recombinant DENV-2 possessing an internal TAP tag in NS5.	HNRPA3	ENSG00000170144	Heterogeneous nuclear ribonucleoprotein	IP/MS	https://www.microbiologyresearch.org/content/journal/jgv/10.1099/jgv.0.000371	Spliceosome;
recombinant DENV-2 possessing an internal TAP tag in NS5.	HNRPH1	ENSG00000169045	Heterogeneous nuclear ribonucleoprotein H1	IP/MS	https://www.microbiologyresearch.org/content/journal/jgv/10.1099/jgv.0.000371	Spliceosome
recombinant DENV-2 possessing an internal TAP tag in NS5.	RPSAP15	ENSG00000168028	Ribosomal protein SA	IP/MS	https://www.microbiologyresearch.org/content/journal/jgv/10.1099/jgv.0.000371	Ribosome;
recombinant DENV-2 possessing an internal TAP tag in NS5.	HNRPK	ENSG00000165119	Heterogeneous nuclear ribonucleoprotein K	IP/MS	https://www.microbiologyresearch.org/content/journal/jgv/10.1099/jgv.0.000371	Spliceosome; Viral carcinogenesis; MicroRNAs in cancer;
recombinant DENV-2 possessing an internal TAP tag in NS5.	ASCC3L1	ENSG00000144028	Small nuclear ribonucleoprotein 200kDa	IP/MS	https://www.microbiologyresearch.org/content/journal/jgv/10.1099/jgv.0.000371	Spliceosome;
recombinant DENV-2 possessing an internal TAP tag in NS5.	CCBL2	ENSG00000137944	RNA binding motif protein	IP/MS	https://www.microbiologyresearch.org/content/journal/jgv/10.1099/jgv.0.000371	Metabolic pathways; Tryptophan metabolism; Cysteine and methionine metabolism; Selenocompound metabolism; Chemical carcinogenesis
recombinant DENV-2 possessing an internal TAP tag in NS5.	FAM129B	ENSG00000136830	Family with sequence similarity 129, member B	IP/MS	https://www.microbiologyresearch.org/content/journal/jgv/10.1099/jgv.0.000371
recombinant DENV-2 possessing an internal TAP tag in NS5.	HNRPM	ENSG00000099783	Heterogeneous nuclear ribonucleoprotein M	IP/MS	https://www.microbiologyresearch.org/content/journal/jgv/10.1099/jgv.0.000371	Spliceosome;
recombinant DENV-2 possessing an internal TAP tag in NS5.	ECGF1	ENSG00000025708	Thymidine phosphorylase; Glycosyl transferase family 3; Pyrimidine nucleoside phosphorylase	IP/MS	https://www.microbiologyresearch.org/content/journal/jgv/10.1099/jgv.0.000371	Metabolic pathways; Bladder cancer; Pyrimidine metabolism; Drug metabolism - other enzymes
recombinant DENV-2 possessing an internal TAP tag in NS5.	IL1F6	ENSG00000136694	Interleukin 36, alpha	IP/MS	https://www.microbiologyresearch.org/content/journal/jgv/10.1099/jgv.0.000371	Cytokine-cytokine receptor interaction;
recombinant DENV-2 possessing an internal TAP tag in NS5.	UBE1	ENSG00000130985	Ubiquitin-like modifier activating enzyme 1	IP/MS	https://www.microbiologyresearch.org/content/journal/jgv/10.1099/jgv.0.000371	Ubiquitin mediated proteolysis; Parkinson disease;
recombinant DENV-2 possessing an internal TAP tag in NS5.	IL1F5	ENSG00000136695	interleukin 36 receptor antagonist [Source:HGNC Symbol;Acc:HGNC:15561	IP/MS	https://www.microbiologyresearch.org/content/journal/jgv/10.1099/jgv.0.000371	Cytokine-cytokine receptor interaction
	E) Data curated from Carpp LN et al. 2014
Dengue Serotype	Human Protein	Gene stable ID	Gene description	Method	PUBMED ID/link	KEGG pathway
DENV-2 NS5, GFP tagged	SLC25A5	ENSG00000005022	solute carrier family 25 member 5 [Source:HGNC Symbol;Acc:HGNC:10991]	I-DiRT	PMID:24855065	Necroptosis; Influenza A; Human T-cell leukemia virus 1 infection; Cellular senescence; Calcium signaling pathway; cGMP-PKG signaling pathway; Huntington disease; Parkinson disease
DENV-2 NS5, GFP tagged	SLC1A5	ENSG00000105281	solute carrier family 1 member 5 [Source:HGNC Symbol;Acc:HGNC:10943]	I-DiRT	PMID:24855065	Central carbon metabolism in cancer; Protein digestion and absorption;
DENV-2 NS5, GFP tagged	FASN	ENSG00000169710	fatty acid synthase [Source:HGNC Symbol;Acc:HGNC:3594]	I-DiRT	PMID:24855065	Metabolic pathways; Insulin signaling pathway; Fatty acid metabolism; AMPK signaling pathway; Fatty acid biosynthesi
DENV-2 NS5, GFP tagged	RNF213	ENSG00000173821	ring finger protein 213 [Source:HGNC Symbol;Acc:HGNC:14539]	I-DiRT	PMID:24855065	Ubiquitin system
DENV-2 NS5, GFP tagged	GBF1	ENSG00000107862	golgi brefeldin A resistant guanine nucleotide exchange factor 1 [Source:HGNC Symbol;Acc:HGNC:4181]	I-DiRT	PMID:24855065	Endocytosis;
DENV-2 NS5, GFP tagged	HEATR1	ENSG00000119285	HEAT repeat containing 1 [Source:HGNC Symbol;Acc:HGNC:25517]	I-DiRT	PMID:24855065	Ribosome biogenesis in eukaryotes;
DENV-2 NS5, GFP tagged	CTNND1	ENSG00000198561	catenin delta 1 [Source:HGNC Symbol;Acc:HGNC:2515]	I-DiRT	PMID:24855065	Signal transduction
DENV-2 NS5, GFP tagged	NCAPG2	ENSG00000146918	non-SMC condensin II complex subunit G2 [Source:HGNC Symbol;Acc:HGNC:21904]	I-DiRT	PMID:24855065	Chromosome and associated protein
DENV-2 NS5, GFP tagged	SPTLC1	ENSG00000090054	serine palmitoyltransferase long chain base subunit 1 [Source:HGNC Symbol;Acc:HGNC:11277]	I-DiRT	PMID:24855065	Metabolic pathways; Sphingolipid signaling pathway; Sphingolipid metabolism
DENV-2 NS5, GFP tagged	ARHGEF2	ENSG00000116584	Rho/Rac guanine nucleotide exchange factor 2 [Source:HGNC Symbol;Acc:HGNC:682]	I-DiRT	PMID:24855065	Pathogenic Escherichia coli infection; Tight junction; Fluid shear stress and atherosclerosis;
DENV-2 NS5, GFP tagged	HAX1	ENSG00000143575	HCLS1 associated protein X-1 [Source:HGNC Symbol;Acc:HGNC:16915]	I-DiRT	PMID:24855065	Messenger RNA biogenesis
DENV-2 NS5, GFP tagged	EIF4G2	ENSG00000110321	eukaryotic translation initiation factor 4 gamma 2 [Source:HGNC Symbol;Acc:HGNC:3297]	I-DiRT	PMID:24855065	RNA transport; Viral myocarditis;
DENV-2 NS5, GFP tagged	MAPRE2	ENSG00000166974	microtubule associated protein RP/EB family member 2 [Source:HGNC Symbol;Acc:HGNC:6891]	I-DiRT	PMID:24855065	Chromosome and associated proteins
DENV-2 NS5, GFP tagged	PRKDC	ENSG00000253729	protein kinase, DNA-activated, catalytic subunit [Source:HGNC Symbol;Acc:HGNC:9413]	I-DiRT	PMID:24855065	Cell cycle; Non-homologous end-joining
DENV-2 NS5, GFP tagged	MAGED2	ENSG00000102316	MAGE family member D2 [Source:HGNC Symbol;Acc:HGNC:16353]	I-DiRT	PMID:24855065
DENV-2 NS5, GFP tagged	FLNA	ENSG00000196924	filamin A [Source:HGNC Symbol;Acc:HGNC:3754]	I-DiRT	PMID:24855065	Salmonella infection; Proteoglycans in cancer; MAPK signaling pathway; Focal adhesion;
DENV-2 NS5, GFP tagged	SLC16A1	ENSG00000155380	solute carrier family 16 member 1 [Source:HGNC Symbol;Acc:HGNC:10922]	I-DiRT	PMID:24855065	Solute carrier family
DENV-2 NS5, GFP tagged	NCLN	ENSG00000125912	nicalin [Source:HGNC Symbol;Acc:HGNC:26923]	I-DiRT	PMID:24855065
DENV-2 NS5, GFP tagged	NF1	ENSG00000196712	neurofibromin 1 [Source:HGNC Symbol;Acc:HGNC:7765]	I-DiRT	PMID:24855065	Herpes simplex virus 1 infection; EGFR tyrosine kinase inhibitor resistance; MAPK signaling pathway; RIG-I-like receptor signaling pathway; Ras signaling pathway
DENV-2 NS5, GFP tagged	MRPL12	ENSG00000262814	mitochondrial ribosomal protein L12 [Source:HGNC Symbol;Acc:HGNC:10378]	I-DiRT	PMID:24855065	Ribosome;
DENV-2 NS5, GFP tagged	SURF4	ENSG00000148248	surfeit 4 [Source:HGNC Symbol;Acc:HGNC:11476]	I-DiRT	PMID:24855065	Membrane trafficking
DENV-2 NS5, GFP tagged	EARS2	ENSG00000103356	glutamyl-tRNA synthetase 2, mitochondrial [Source:HGNC Symbol;Acc:HGNC:29419]	I-DiRT	PMID:24855065	Metabolic pathways; Porphyrin and chlorophyll metabolism; Aminoacyl-tRNA biosynthesis
DENV-2 NS5, GFP tagged	TELO2	ENSG00000100726	telomere maintenance 2 [Source:HGNC Symbol;Acc:HGNC:29099]	I-DiRT	PMID:24855065	mTOR signaling pathway; Fanconi anemia pathway
DENV-2 NS5, GFP tagged	MMS19	ENSG00000155229	MMS19 homolog, cytosolic iron-sulfur assembly component [Source:HGNC Symbol;Acc:HGNC:13824]	I-DiRT	PMID:24855065	DNA repair and recombination proteins
DENV-2 NS5, GFP tagged	KNTC1	ENSG00000184445	kinetochore associated 1 [Source:HGNC Symbol;Acc:HGNC:17255]	I-DiRT	PMID:24855065	Chromosome and associated proteins
DENV-2 NS5, GFP tagged	MTOR	ENSG00000198793	mechanistic target of rapamycin kinase [Source:HGNC Symbol;Acc:HGNC:3942]	I-DiRT	PMID:24855065	Pathways in cancer; Jak-STAT signaling pathway; Th17 cell differentiation; Human papillomavirus infection; Kaposi sarcoma-associated herpesvirus infection; Prostate cancer; Thyroid hormone signaling pathway; Herpes simplex virus 1 infection; PI3K-Akt signaling pathway; Human cytomegalovirus infection; PD-L1 expression and PD-1 checkpoint pathway in cancer; Proteoglycans in cancer; Breast cancer; …
DENV-2 NS5, GFP tagged	XPOT	ENSG00000184575	exportin for tRNA [Source:HGNC Symbol;Acc:HGNC:12826]	I-DiRT	PMID:24855065	RNA transport
DENV-2 NS5, GFP tagged	COPG2	ENSG00000158623	COPI coat complex subunit gamma 2 [Source:HGNC Symbol;Acc:HGNC:2237]	I-DiRT	PMID:24855065	Membrane trafficking
DENV-2 NS5, GFP tagged	NOC4L	ENSG00000184967	nucleolar complex associated 4 homolog [Source:HGNC Symbol;Acc:HGNC:28461]	I-DiRT	PMID:24855065	Ribosome biogenesis
DENV-2 NS5, GFP tagged	ERLIN2	ENSG00000147475	ER lipid raft associated 2 [Source:HGNC Symbol;Acc:HGNC:1356]	I-DiRT	PMID:24855065	Ubiquitin system
DENV-2 NS5, GFP tagged	SLC25A22	ENSG00000177542	solute carrier family 25 member 22 [Source:HGNC Symbol;Acc:HGNC:19954]	I-DiRT	PMID:24855065	Transporters
DENV-2 NS5, GFP tagged	XPO7	ENSG00000130227	exportin 7 [Source:HGNC Symbol;Acc:HGNC:14108]	I-DiRT	PMID:24855065	Messenger RNA biogenesis
DENV-2 NS5, GFP tagged	ATP1A1	ENSG00000163399	ATPase Na+/K+ transporting subunit alpha 1 [Source:HGNC Symbol;Acc:HGNC:799]	I-DiRT	PMID:24855065	Thyroid hormone signaling pathway; Endocrine and other factor-regulated calcium reabsorption; cGMP-PKG signaling pathway; Aldosterone-regulated sodium reabsorption; cAMP signaling pathway; Pancreatic secretion; Thyroid hormone synthesis; Gastric acid secretion; Adrenergic signaling in cardiomyocytes; Cardiac muscle contraction; Proximal tubule bicarbonate reclamation; Salivary secretion; Protein …
DENV-2 NS5, GFP tagged	CAD	ENSG00000084774	carbamoyl-phosphate synthetase 2, aspartate transcarbamylase, and dihydroorotase [Source:HGNC Symbol;Acc:HGNC:1424]	I-DiRT	PMID:24855065	Metabolic pathways; Alanine, aspartate and glutamate metabolism; Pyrimidine metabolism;
DENV-2 NS5, GFP tagged	DYNC1H1	ENSG00000197102	dynein cytoplasmic 1 heavy chain 1 [Source:HGNC Symbol;Acc:HGNC:2961]	I-DiRT	PMID:24855065	Salmonella infection; Phagosome; Vasopressin-regulated water reabsorption;
DENV-2 NS5, GFP tagged	HSD17B12	ENSG00000149084	hydroxysteroid 17-beta dehydrogenase 12 [Source:HGNC Symbol;Acc:HGNC:18646]	I-DiRT	PMID:24855065	Metabolic pathways; Fatty acid metabolism; Biosynthesis of unsaturated fatty acids; Fatty acid elongation; Steroid hormone biosynthesis
DENV-2 NS5, GFP tagged	DHCR7	ENSG00000172893	7-dehydrocholesterol reductase [Source:HGNC Symbol;Acc:HGNC:2860]	I-DiRT	PMID:24855065	Metabolic pathways; Steroid biosynthesis;
DENV-2 NS5, GFP tagged	CABC1	ENSG00000163050	Coenzyme Q8A	I-DiRT	PMID:24855065	Protein kinases
DENV-2 NS5, GFP tagged	DFFRX	ENSG00000124486	Deubiquitinating enzyme FAF-X	I-DiRT	PMID:24855065	Ubiquitin system
DENV-2 NS5, GFP tagged	HSP90A	ENSG00000080824	Heat shock protein HSP 90-alpha	I-DiRT	PMID:24855065	Protein processing in endoplasmic reticulum; Necroptosis; Pathways in cancer; Th17 cell differentiation; Prostate cancer; Antigen processing and presentation; PI3K-Akt signaling pathway; NOD-like receptor signaling pathway; Estrogen signaling pathway; Fluid shear stress and atherosclerosis; IL-17 signaling pathway; Progesterone-mediated oocyte maturation
DENV-2 NS5, GFP tagged	TIM50	ENSG00000105197	Mitochondrial import inner membrane translocase subunit TIM50	I-DiRT	PMID:24855065	Mitochondrial biogenesis
DENV-2 NS5, GFP tagged	UBXD8	ENSG00000113194	UBX domain-containing protein 8	I-DiRT	PMID:24855065	Messenger RNA biogenesis
DENV-2 NS5, GFP tagged	XPOI	ENSG00000082898	Exportin-1	I-DiRT	PMID:24855065
DENV-2 NS5, GFP tagged	GCN1L1	ENSG00000089154	GCN1-like protein 1	I-DiRT	PMID:24855065
DENV-2 NS5, GFP tagged	PTPLAD1	ENSG00000074696	Protein tyrosine phosphatase-like protein	I-DiRT	PMID:24855065	Metabolic pathways; Fatty acid metabolism; Biosynthesis of unsaturated fatty acids; Fatty acid elongation
DENV-2 NS5, GFP tagged	SLC20A3	ENSG00000100075	Protein transport protein Sec61 subunit alpha isoform 1	I-DiRT	PMID:24855065
DENV-2 NS5, GFP tagged	XPO2	ENSG00000124207	Exportin-2	I-DiRT	PMID:24855065
DENV-2 NS5, GFP tagged	SEC61A	ENSG00000058262	SEC61 Translocon Subunit Alpha 1	I-DiRT	PMID:24855065	Protein processing in endoplasmic reticulum; Phagosome; Protein export; Vibrio cholerae infection;
DENV-2 NS5, GFP tagged	BRAT1	ENSG00000106009	BRCA1 Associated ATM Activator 1	I-DiRT	PMID:24855065	DNA repair and recombination proteins
DENV-2 NS5, GFP tagged	SLIRP	ENSG00000119705	SRA Stem-Loop Interacting RNA Binding Protein	I-DiRT	PMID:24855065
DENV-2 NS5, GFP tagged	CIP2A	ENSG00000163507	Cellular Inhibitor Of PP2A	I-DiRT	PMID:24855065
DENV-2 NS5, GFP tagged	CCAR2	ENSG00000158941	Cell Cycle And Apoptosis Regulator 2	I-DiRT	PMID:24855065
